# Supplementary material for: Digital inclusive finance & the high-quality agricultural development: Prevalence of regional heterogeneity in rural China
Source: PLoS One. 2023 Mar 27;18(3):e0281023. doi: 10.1371/journal.pone.0281023 (PMC10042377; doi:10.1371/journal.pone.0281023)
Supplement: S1 File — (XLSX) [file pone.0281023.s001.xlsx]

## Sheet: All-data
		Core explanatory variable				Explained variable	Control variables				Alternative control variables
code	year	Digital Inclusive Finance Index（Total Index）	Breadth of coverage（The breadth of coverage of digital financial inclusion）	Depth of use（Depth of use of digital inclusive finance）	Degree of digitisation（The extent of digital inclusion in finance）	Agricultural development quality (agricultural development level)	Level of economic development（Gross regional product per capita）	Level of urbanisation (urban population/resident population)	Level of government intervention (state expenditure on agriculture, forestry and water affairs/regional GDP)	Level of industrial structure（Share of tertiary sector value added in GDP (%)）	Rural human capital accumulationx(EDU)	Consumer Price Index (CPI)Used to express the inflation rate	Degree of regional openness（Total imports and exports/GDP）	Disposable income per capita	Urbanisation rate = urban resident population / total resident population	State financial expenditure on education
An Hui	2011	33.07	20.2	55.58	34.66	0.341475	25659	0.447706	0.114534	38.2	7.57133	105.562	0.124176	6232.2	0.447706	564.71
An Hui	2012	96.63	66.06	138.06	122.31	0.355187	28792	0.465775	0.117857	38.6	7.54295	102.261	0.135202	7160.5	0.465775	717.94
An Hui	2013	150.83	106.51	190.86	224.45	0.367675	32001	0.481947	0.12403	39.7	7.72518	102.409	0.136955	8097.9	0.481947	736.59
An Hui	2014	180.59	156.56	173.84	272.22	0.401725	34425	0.498549	0.119876	41	7.87707	101.6	0.134143	9916.4	0.498549	743.07
An Hui	2015	211.28	171.65	189.78	381.23	0.407557	35997	0.516137	0.131272	44.5	7.9048	101.286	0.125044	10820.7	0.516137	856.73
An Hui	2016	228.78	194.89	229.95	338.54	0.4227	39561	0.533947	0.137561	46.7	7.83211	101.77	0.112136	11720.5	0.533947	910.87
An Hui	2017	271.6	234.7	309.55	324.48	0.425008	43401.4	0.552386	0.147817	48.6	7.80794	101.232	0.122908	12758.2	0.552386	1014.91
An Hui	2018	303.83	273.41	309.62	393.79	0.438612	47711.7	0.569289	0.149448	50.8	7.8696	101.983	0.122267	13996	0.569289	1113.26
An Hui	2019	330.29	301.15	341.53	406.11	0.445229	58495.6	0.583191	0.15408	51.5	7.92314	102.744	0.128682	15416	0.583191	1222.21
An Hui	2020	350.16	323.75	366.15	408.38	0.459481	63426.5	0.583066	0.174279	51.3	8.21747	102.7	0.13918	16620.2	0.583066	1261.86
Beijing	2011	79.41	97.53	72.23	32.59	0.387173	81658	0.861957	0.565811	78.5	9.16857	105.636	1.46378	14735.7	0.861957	520.08
Beijing	2012	150.65	155.56	159.42	118.47	0.377698	87475	0.862705	0.595755	79	9.5417	103.258	1.35412	16475.7	0.862705	628.65
Beijing	2013	215.62	193.86	247.5	229.57	0.356087	94648	0.864047	0.737046	79.5	9.11253	103.296	1.25711	18337.5	0.864047	681.18
Beijing	2014	235.36	243.92	219.89	235.22	0.363688	99995	0.865039	0.814959	80	9.43567	101.6	1.11334	18867.3	0.865039	742.05
Beijing	2015	276.38	268.39	234.17	379.48	0.414309	106497	0.86723	1.14558	81.6	9.58028	101.846	0.802936	20568.7	0.86723	855.67
Beijing	2016	286.37	285.65	263.74	329.9	0.402108	118198	0.86779	1.3372	82.3	9.58266	101.399	0.693552	22309.5	0.86779	887.37
Beijing	2017	329.94	316.12	357.24	326.02	0.412247	128994	0.869508	1.64764	82.7	9.91223	101.91	0.732089	24240.5	0.869508	964.62
Beijing	2018	368.54	353.87	366.78	420.19	0.420041	140211	0.870803	1.98703	83.1	9.77507	102.489	0.824503	26490.3	0.870803	1025.51
Beijing	2019	399	384.66	402.07	440.83	0.443548	164220	0.873562	2.10372	83.5	9.79694	102.292	0.810529	28928.4	0.873562	1137.18
Beijing	2020	417.88	397	445.83	436.02	0.473812	164889	0.875348	1.89243	83.9	10.0216	101.7	0.640113	30125.7	0.875348	1138.29
Chongqing	2011	41.89	40.38	47.46	36.77	0.310396	34500	0.544695	0.185828	47.2	7.32468	105.303	0.185654	6480.4	0.544695	318.7
Chongqing	2012	100.02	85.39	116.14	119.05	0.317365	38914	0.56691	0.192773	46.6	7.29283	102.584	0.289639	7383.3	0.56691	471.49
Chongqing	2013	159.86	125.27	178.2	240.74	0.322418	43223	0.583693	0.192294	46.8	7.41	102.653	0.326556	8332	0.583693	437.28
Chongqing	2014	184.71	175.57	157.88	263.63	0.340774	47850	0.597996	0.18466	46.9	7.38663	101.8	0.400866	9489.8	0.597996	469.98
Chongqing	2015	221.84	197.46	171.58	393.65	0.349084	52321	0.615309	0.198687	48.4	7.59185	101.254	0.289148	10504.7	0.615309	536.24
Chongqing	2016	233.89	214.03	211.54	340.1	0.354683	58502	0.633376	0.19154	50	7.68528	101.792	0.231275	11548.8	0.633376	575.18
Chongqing	2017	276.31	249.5	301.21	319.57	0.371304	63442	0.64969	0.180714	51.5	7.63524	101.009	0.224096	12637.9	0.64969	626.3
Chongqing	2018	301.53	285.11	285.6	384.74	0.387589	65932.7	0.665297	0.188032	52.6	7.66458	102.047	0.242203	13781.2	0.665297	680.99
Chongqing	2019	325.47	311.03	310.36	400.62	0.411597	75828	0.681504	0.184645	53.6	7.86628	102.687	0.245332	15133.3	0.681504	728.26
Chongqing	2020	344.76	329.39	343.91	397.12	0.420334	78170.4	0.694662	0.169848	52.8	7.9454	102.3	0.259806	16361.4	0.694662	754.97
Fujian	2011	61.76	63.28	68.51	44.5	0.317079	47377	0.581131	0.0865631	39.7	7.90133	105.263	0.517356	8778.6	0.581131	406.73
Fujian	2012	123.21	112.74	140.25	126.79	0.322371	52763	0.593075	0.085683	39.8	7.89467	102.43	0.48753	9967.2	0.593075	562.3
Fujian	2013	183.1	157.43	194.12	247.85	0.350881	58145	0.607979	0.0993643	39.8	7.81794	102.472	0.465982	11184.2	0.607979	574.91
Fujian	2014	202.59	204.22	164.85	265.76	0.367055	63472	0.620025	0.0933561	39.8	7.78543	102	0.436925	12650.2	0.620025	634.6
Fujian	2015	245.21	226.6	198.23	392.01	0.377297	67966	0.632279	0.120687	41.6	7.85864	101.727	0.392118	13792.7	0.632279	757.51
Fujian	2016	252.67	240.47	245.12	306.7	0.349649	74707	0.643924	0.106442	43.2	7.58584	101.691	0.351809	14999.2	0.643924	789.11
Fujian	2017	299.28	275.4	334.33	314.47	0.376455	82677	0.657811	0.114032	45.3	7.79724	101.177	0.341197	16334.8	0.657811	842.21
Fujian	2018	334.44	312.31	334.3	407.76	0.398146	91197.2	0.669834	0.105611	45.1	7.86915	101.525	0.320553	17821.2	0.669834	925.06
Fujian	2019	360.51	340.65	363.73	420.25	0.411155	107139	0.678704	0.100879	46.5	7.90871	102.635	0.314738	19568.4	0.678704	968.54
Fujian	2020	380.13	359.21	401.8	409.82	0.445245	105818	0.687437	0.093919	47.5	8.17179	102.2	0.318408	20880.3	0.687437	1031.57
Gansu and Su	2011	18.84	4.99	12.76	75.61	0.344799	19595	0.372453	0.213358	41.6	7.41761	105.867	0.117037	3909.4	0.372453	284.33
Gansu and Su	2012	76.29	54.72	68.98	160.79	0.356222	21978	0.387843	0.23937	42.8	7.64996	102.693	0.104181	4506.7	0.387843	367.92
Gansu and Su	2013	128.39	96.77	114.2	258.6	0.361787	24539	0.405006	0.243283	44.6	7.48371	103.163	0.105402	5107.8	0.405006	377.06
Gansu and Su	2014	159.76	148.1	107.29	293.6	0.369042	26433	0.422797	0.228986	46	7.47612	102.1	0.0814274	6276.6	0.422797	401.26
Gansu and Su	2015	199.78	169.67	125.25	434.64	0.380831	26165	0.442449	0.290486	50.6	7.44744	101.558	0.0755402	6936.2	0.442449	498.33
Gansu and Su	2016	204.11	189.28	172.66	310.24	0.357639	27643	0.460714	0.271937	52.5	7.55877	101.286	0.0657025	7456.9	0.460714	548.95
Gansu and Su	2017	243.78	227.38	240.39	304.1	0.370614	28496.5	0.481205	0.340009	54	7.5405	101.39	0.0444154	8076.1	0.481205	567.35
Gansu and Su	2018	266.82	261.29	227.52	356.54	0.392101	31336.1	0.496899	0.419461	54.5	7.61024	102.044	0.0490995	8804.1	0.496899	592.96
Gansu and Su	2019	289.14	287.31	251.74	363.16	0.397037	32994.6	0.507015	0.408107	55	7.73056	102.308	0.0436786	9628.9	0.507015	636.05
Gansu and Su	2020	305.5	308.87	265.35	367.36	0.404537	35994.8	0.522416	0.390573	55.1	8.00779	102	0.0412325	10344.3	0.522416	662.99
Guangdong	2011	69.48	63.41	80.97	68.66	0.331431	50807	0.665703	0.107738	45.9	8.18987	105.321	1.11166	9371.7	0.665703	1227.87
Guangdong	2012	127.06	111.37	149.38	138.31	0.336683	54095	0.671497	0.118631	47.3	8.1736	102.813	1.08961	10542.8	0.671497	1501.22
Guangdong	2013	184.78	153.33	208.44	245.61	0.341316	58833	0.680896	0.125064	48.4	8.15439	102.465	1.0816	11669.3	0.680896	1744.59
Guangdong	2014	201.53	199.63	175.04	255.98	0.379368	63469	0.686204	0.109445	48.7	8.05503	102.3	0.970067	12245.6	0.686204	1808.97
Guangdong	2015	240.95	225.52	195.87	373.79	0.381336	67503	0.695102	0.1505	50.3	8.40281	101.549	0.852175	13360.4	0.695102	2040.65
Guangdong	2016	248	240.07	236.5	295.07	0.375513	74016	0.701503	0.125989	52.5	8.26649	102.303	0.772289	14512.2	0.701503	2318.47
Guangdong	2017	296.17	275.91	328.17	304.92	0.396772	80932	0.707396	0.125489	54	8.45009	101.508	0.741624	15779.7	0.707396	2575.52
Guangdong	2018	331.92	312.44	329.93	399.86	0.421659	86412	0.7181	0.146305	54.8	8.4372	102.161	0.718027	17167.7	0.7181	2792.9
Guangdong	2019	360.61	339.98	364.5	421.66	0.439711	94172	0.726503	0.146481	55.8	8.43495	103.381	0.662226	18818.4	0.726503	3210.51
Guangdong	2020	379.53	356.94	404.35	409.06	0.464719	88210	0.741524	0.150828	56.5	8.4547	102.6	0.637462	20143.4	0.741524	3510.56
GuangXi	2011	33.89	19.98	44.06	61.33	0.319125	25326	0.418904	0.110442	39.3	7.80145	105.905	0.146459	5231.3	0.418904	456.89
GuangXi	2012	89.35	66.47	104.58	137.25	0.326846	27952	0.43481	0.105033	41.4	7.6647	103.235	0.164657	6007.5	0.43481	589.24
GuangXi	2013	141.46	106.97	153.84	232.82	0.340205	30741	0.451067	0.10206	43.8	7.7571	102.206	0.163321	6790.9	0.451067	609.93
GuangXi	2014	166.12	154.29	139.98	252.66	0.365184	33090	0.465409	0.100461	44.4	7.82874	102.1	0.183314	8683.2	0.465409	660.53
GuangXi	2015	207.23	176.33	153.46	406.94	0.374692	35190	0.479942	0.121509	46.2	7.79482	101.509	0.21504	9466.6	0.479942	789.69
GuangXi	2016	223.32	193.51	202.21	360.15	0.378182	38027	0.492485	0.132291	47.7	7.97897	101.605	0.196292	10359.5	0.492485	854.55
GuangXi	2017	261.94	232.73	279.52	326.44	0.400346	38102	0.505808	0.135934	49.3	8.0566	101.613	0.219657	11325.5	0.505808	920.2
GuangXi	2018	289.25	270.41	272.49	381.93	0.422212	41489.2	0.518294	0.132311	50.5	8.19618	102.322	0.210048	12434.8	0.518294	933.22
GuangXi	2019	309.91	295.26	292.48	390.01	0.437556	42964	0.529707	0.145283	50.9	8.30097	103.716	0.221606	13675.7	0.529707	1014.52
GuangXi	2020	325.17	311.98	313.24	390.41	0.463588	44308.9	0.542073	0.156643	51.9	7.95899	102.8	0.21882	14814.9	0.542073	1061.1
Guizhou	2011	18.47	3.06	27.51	52.92	0.273836	16413	0.350312	0.275086	48.8	6.84735	105.147	0.0562151	4145.4	0.350312	376.86
Guizhou	2012	75.87	49.87	89.92	136.21	0.32417	19710	0.363005	0.283956	47.8	6.99744	102.713	0.0620887	4753	0.363005	500.51
Guizhou	2013	121.22	89.59	125.46	217.93	0.314284	23151	0.37891	0.262998	47.1	7.23997	102.543	0.0643947	5434	0.37891	560.67
Guizhou	2014	154.62	139.9	114.08	276.9	0.355327	26437	0.402393	0.25222	44.5	7.19632	102.4	0.0721303	6671.2	0.402393	637.03
Guizhou	2015	193.29	160.98	132.74	410.01	0.373645	29847	0.429612	0.236085	46.2	7.23818	101.814	0.0722131	7386.9	0.429612	772.91
Guizhou	2016	209.45	180.7	182.7	353.03	0.392404	33246	0.455588	0.216453	46.3	7.22548	101.356	0.0321043	8090.3	0.455588	843.54
Guizhou	2017	251.46	227.77	258.44	316.99	0.388646	37956.1	0.477597	0.183754	48.5	7.49715	100.91	0.0405061	8869.1	0.477597	901.96
Guizhou	2018	276.91	267.39	241.33	373.01	0.393205	41243.6	0.495395	0.181995	50.1	7.40419	101.753	0.0327691	9716.1	0.495395	985.95
Guizhou	2019	293.51	292.66	245.66	383.3	0.420011	46433	0.514813	0.260578	50.3	7.30903	102.386	0.0270199	10756.3	0.514813	1067.62
Guizhou	2020	307.94	313.24	258.2	380.81	0.43301	46266.7	0.531507	0.247215	50.9	7.74417	102.6	0.030606	11642.3	0.531507	1073.34
Hainan	2011	45.56	30.96	57.74	71.63	0.270908	28898	0.498089	0.120651	47	8.01467	106.066	0.334391	6446	0.498089	127.27
Hainan	2012	102.94	79.51	120.72	147.98	0.290471	32377	0.502526	0.116057	48.7	8.2306	103.206	0.324116	7408	0.502526	158.79
Hainan	2013	158.26	121.75	173.37	251.39	0.291551	35663	0.513149	0.120949	52.7	8.40172	102.774	0.297857	8342.6	0.513149	174.57
Hainan	2014	179.62	170.99	153.8	255.03	0.314314	38924	0.519132	0.121857	53	8.28122	102.4	0.282519	9912.6	0.519132	175.95
Hainan	2015	230.33	192.26	184.91	438.59	0.324031	40818	0.530936	0.124321	54	8.43138	101.032	0.23296	10857.6	0.530936	206.84
Hainan	2016	231.56	210.09	220.35	322.83	0.325562	44347	0.543916	0.129608	55.3	8.32932	102.791	0.184293	11842.9	0.543916	214.24
Hainan	2017	275.64	253.39	297.53	309.34	0.353957	48430	0.553062	0.133353	56.4	8.73087	102.845	0.155737	12901.8	0.553062	220.87
Hainan	2018	309.72	294.4	300.23	377.54	0.391324	51955.3	0.561628	0.146882	58.5	9.07323	102.464	0.171591	13988.9	0.561628	248.98
Hainan	2019	328.75	319.41	314.46	385.58	0.384479	56506.8	0.59369	0.159608	59	8.6425	103.424	0.170208	15113.1	0.59369	273.5
Hainan	2020	344.05	335.87	337.24	383.46	0.417488	55130.9	0.602687	0.155321	60.4	8.75292	102.3	0.168812	16278.8	0.602687	295.84
Hebei	2011	32.42	18.46	44.19	57.15	0.438016	33969	0.45654	0.0818009	39.3	8.19448	105.696	0.16189	7119.7	0.45654	652.11
Hebei	2012	89.32	65.46	108.15	133.9	0.433377	36584	0.46965	0.0870854	40.1	8.33473	102.597	0.138308	8081.4	0.46965	865.54
Hebei	2013	144.98	105.66	162.85	242.35	0.442239	38909	0.484138	0.0926358	41	8.20722	102.964	0.140183	9101.9	0.484138	837.63
Hebei	2014	160.76	149.97	131.34	249.86	0.454264	39984	0.497392	0.0961791	41.9	8.25313	101.7	0.145907	10186.1	0.497392	868.87
Hebei	2015	199.53	172.78	151.45	375.2	0.461038	40255	0.518884	0.115769	44.6	8.18487	100.874	0.121541	11050.5	0.518884	1041.16
Hebei	2016	214.36	191.55	196.87	321.46	0.456626	43062	0.540068	0.129452	45.9	8.07861	101.511	0.108882	11919.4	0.540068	1134.9
Hebei	2017	258.17	232.89	273.45	313.87	0.446535	45387	0.558307	0.142113	48.1	8.28043	101.729	0.109858	12880.9	0.558307	1276.55
Hebei	2018	282.77	264.06	267.92	371.55	0.461611	47772.2	0.574199	0.163677	50	8.23275	102.449	0.109767	14030.9	0.574199	1385.59
Hebei	2019	305.06	284.39	297.33	387.38	0.482193	46347.9	0.587418	0.168168	51.3	8.40906	102.952	0.114473	15373.1	0.587418	1537.09
Hebei	2020	322.7	304.1	318.42	391.92	0.497396	48564	0.600445	0.157628	51.7	8.18806	102.1	0.121523	16467	0.600445	1596.26
Heilongjiang	2011	33.58	21.12	36.28	69.83	0.397513	32819	0.572766	0.133012	33.4	7.89652	105.829	0.250438	7590.7	0.572766	373.83
Heilongjiang	2012	87.91	66.48	100.46	135.89	0.407159	35711	0.585822	0.125125	34.5	7.80649	103.177	0.215408	8603.8	0.585822	544.79
Heilongjiang	2013	141.4	104.49	152.58	242.97	0.437217	37697	0.600464	0.111521	34.7	8.07243	102.244	0.20321	9634.1	0.600464	501.28
Heilongjiang	2014	167.8	152.48	142.48	264.41	0.469244	39226	0.616269	0.0997927	37.9	8.0127	101.5	0.196339	10453.2	0.616269	505.94
Heilongjiang	2015	209.93	174.68	164.06	409.72	0.48123	39462	0.635166	0.132316	43.2	7.95201	101.122	0.111952	11095.2	0.635166	549.66
Heilongjiang	2016	221.89	191.24	206.54	350.97	0.490386	40432	0.649466	0.1507	45.9	7.85655	101.47	0.0923566	11831.9	0.649466	558.87
Heilongjiang	2017	256.78	226	275.86	323.77	0.502626	41916	0.662107	0.149763	47.3	7.9395	101.35	0.103918	12664.8	0.662107	573.11
Heilongjiang	2018	274.73	256.12	254.88	372.28	0.523282	43274.4	0.681575	0.14431	49.1	8.07228	101.967	0.136183	13803.7	0.681575	544.38
Heilongjiang	2019	292.87	275.79	274.64	382.41	0.556406	36182.8	0.701843	0.15303	50.1	8.22811	102.797	0.138071	14982.1	0.701843	555.13
Heilongjiang	2020	306.08	290.48	293.69	380.09	0.588473	42634.6	0.659056	0.150252	49.5	8.42859	102.3	0.111784	16168.4	0.659056	562.42
Henan	2011	28.4	13.54	38.11	59.81	0.391893	28661	0.404704	0.0807407	34	8.0266	105.627	0.0800582	6604	0.404704	857.14
Henan	2012	83.68	61.93	98.07	129.37	0.394678	31499	0.419901	0.0849418	35.7	8.02019	102.544	0.112769	7524.9	0.419901	1106.51
Henan	2013	142.08	105.06	155.23	240.42	0.406527	34211	0.435997	0.0903613	37.3	8.09406	102.879	0.117387	8475.3	0.435997	1171.52
Henan	2014	166.65	157.52	132.24	259.31	0.429014	37072	0.450503	0.0882172	38.9	8.16201	101.9	0.115434	9966.1	0.450503	1201.38
Henan	2015	205.34	181.5	151.05	382.73	0.450248	39123	0.470199	0.100222	40.8	8.09884	101.301	0.123917	10852.9	0.470199	1271
Henan	2016	223.12	200.65	199.22	340.8	0.444467	42575	0.487799	0.10108	42.7	8.02	101.918	0.117522	11696.7	0.487799	1343.76
Henan	2017	266.92	241.45	279.56	328.09	0.455785	46674	0.505596	0.118471	44	8.16562	101.365	0.116931	12719.2	0.505596	1493.11
Henan	2018	295.76	278.46	275.74	389.27	0.475617	50152.2	0.522405	0.127392	47.2	8.28569	102.252	0.109743	13830.7	0.522405	1664.67
Henan	2019	322.12	309.34	301.85	401.16	0.506902	56387.8	0.540097	0.13268	48.5	8.30217	103.007	0.105946	15163.7	0.540097	1810.71
Henan	2020	340.81	331.16	321.21	408.32	0.533364	55435	0.554289	0.130626	48.7	8.16639	102.8	0.121555	16107.9	0.554289	1882.56
HUBEI	2011	39.82	35.17	53.56	30.18	0.366498	34197	0.517795	0.102868	38.6	7.98964	105.759	0.108779	6897.9	0.517795	488.16
HUBEI	2012	101.42	82.06	125.84	121	0.373203	38572	0.532295	0.0933359	38.8	8.07385	102.905	0.0893153	7851.7	0.532295	732.37
HUBEI	2013	164.76	123.74	197.04	241.51	0.391657	42826	0.545102	0.0931467	41.9	8.08289	102.82	0.0887812	8867	0.545102	690.63
HUBEI	2014	190.14	176.61	175.7	261.07	0.415854	47145	0.557307	0.0887766	43.3	7.96407	102	0.0936133	10849.1	0.557307	773.35
HUBEI	2015	226.75	199.53	189.08	385.07	0.427049	50654	0.571795	0.107314	45	8.0433	101.515	0.0935011	11843.9	0.571795	913.05
HUBEI	2016	239.86	215.55	233.41	331.83	0.424831	55665	0.585692	0.11725	46.2	8.00868	102.174	0.0784433	12725	0.585692	1047.37
HUBEI	2017	285.28	253.63	317.58	331.1	0.438941	60199	0.598797	0.116115	48.3	7.94025	101.546	0.0840229	13812.1	0.598797	1101.35
HUBEI	2018	319.48	292.56	322.44	402.99	0.454087	66615.7	0.610005	0.123906	49.7	8.18799	101.95	0.0831177	14977.8	0.610005	1065.64
HUBEI	2019	344.4	320.79	348.53	414.89	0.463369	77386.5	0.618306	0.128958	50.4	8.0974	103.094	0.0867997	16390.9	0.618306	1147.1
HUBEI	2020	358.64	336.54	369.58	411.73	0.484976	74440.5	0.632224	0.129084	51.3	8.36252	102.7	0.0985656	16305.9	0.632224	1192.02
HUNAN	2011	32.68	15.33	60.73	39.02	0.376407	29880	0.449704	0.099843	40.2	8.09589	105.528	0.0646864	6567.1	0.449704	540.83
HUNAN	2012	93.71	63.39	132.38	123.56	0.375963	33480	0.4622	0.0964242	41.1	8.03087	102.012	0.0653321	7440.2	0.4622	807.58
HUNAN	2013	147.71	103.46	175	244.25	0.400353	36943	0.476303	0.10256	42.6	8.29613	102.545	0.0662196	8372.1	0.476303	809.45
HUNAN	2014	167.27	150.42	153.46	247.99	0.421509	40271	0.489805	0.105636	44	8.34389	101.9	0.0731774	10060.2	0.489805	833.27
HUNAN	2015	206.38	170.07	174.47	384.24	0.434338	42754	0.507906	0.122962	46	8.34108	101.38	0.0639496	10992.5	0.507906	928.54
HUNAN	2016	217.69	186.13	219.8	318.07	0.444338	46382	0.527004	0.125103	48.6	8.40634	101.878	0.0564984	11930.4	0.527004	1032.37
HUNAN	2017	261.12	223.47	297.7	318.96	0.443549	49558	0.546193	0.148713	51.3	8.49745	101.426	0.0719194	12935.8	0.546193	1115.33
HUNAN	2018	286.81	258.07	286.55	382.19	0.461188	52948.6	0.560904	0.171415	53.2	8.37527	101.961	0.0846521	14092.5	0.560904	1186.72
HUNAN	2019	310.85	282.28	311.81	403.46	0.483543	57540.3	0.574503	0.176896	52.2	8.44543	102.916	0.10868	15394.8	0.574503	1270.02
HUNAN	2020	332.03	302.28	347.44	402.3	0.506379	62900.2	0.587648	0.148069	51.7	8.36092	102.3	0.116436	16584.6	0.587648	1325.25
Inner Mongolia	2011	28.89	24.65	30.27	40.35	0.340531	57974	0.570445	0.201068	43.4	7.96609	105.581	0.0814742	6641.6	0.570445	390.69
Inner Mongolia	2012	91.68	75.03	95.44	139.78	0.34155	63886	0.584172	0.193424	42.6	8.17338	103.102	0.067881	7611.3	0.584172	439.97
Inner Mongolia	2013	146.59	116.37	138.84	260.45	0.358653	67836	0.598289	0.181974	43.4	8.08202	103.227	0.0652054	8595.7	0.598289	456.87
Inner Mongolia	2014	172.56	165.46	114.88	300.84	0.362023	71046	0.609718	0.18598	44.4	7.85485	101.6	0.0735441	9976.3	0.609718	477.77
Inner Mongolia	2015	214.55	185.34	136.04	453.66	0.378718	71101	0.620984	0.237446	46.7	8.00263	101.128	0.0612362	10775.9	0.620984	536.53
Inner Mongolia	2016	229.93	202	184.89	404	0.392405	72064	0.634072	0.257032	47.5	8.07822	101.197	0.0560714	11609	0.634072	554.97
Inner Mongolia	2017	258.5	238.92	249.2	340.1	0.390138	63764	0.646116	0.27908	49.5	8.02102	101.705	0.0628748	12584.3	0.646116	561.85
Inner Mongolia	2018	271.57	269.49	232.31	349.76	0.410049	68302	0.655161	0.312024	49.9	8.07664	101.823	0.0643271	13802.6	0.655161	576.33
Inner Mongolia	2019	293.89	291.45	260.31	362.98	0.416135	67852.1	0.664679	0.286864	49.9	8.13503	102.386	0.0638828	15282.8	0.664679	609.97
Inner Mongolia	2020	309.39	310.4	275.66	367.4	0.431063	72062.4	0.674838	0.268338	48.8	8.42762	101.9	0.0598778	16566.9	0.674838	642.17
Jiang Su	2011	62.08	66.7	79.22	15.71	0.40396	62290	0.620105	0.138096	42.4	8.08349	105.33	0.713575	10805	0.620105	1093.22
Jiang Su	2012	122.03	106.69	156.55	109.94	0.416901	68347	0.630086	0.137399	43.4	8.11702	102.566	0.644112	12202	0.630086	1350.61
Jiang Su	2013	180.98	144.68	223.09	224.3	0.439111	75354	0.643933	0.145765	45.1	8.32454	102.347	0.57477	13597.8	0.643933	1434.99
Jiang Su	2014	204.16	193.18	201.09	246.02	0.465955	81874	0.65701	0.141666	46.5	8.1838	102.2	0.533976	14958.4	0.65701	1504.86
Jiang Su	2015	244.01	215.94	218.62	382.84	0.468001	87995	0.674913	0.152557	47.6	8.29657	101.661	0.476868	16256.7	0.674913	1746.22
Jiang Su	2016	253.75	233.22	253.08	322.8	0.480056	96887	0.689345	0.139072	49.5	8.31601	102.266	0.437345	17605.6	0.689345	1842.94
Jiang Su	2017	297.69	272.32	328.93	324.69	0.495662	107150	0.70184	0.124924	49.7	8.32697	101.742	0.464519	19158	0.70184	1979.57
Jiang Su	2018	334.02	311.95	333.09	408.62	0.514897	115168	0.711911	0.13787	50.4	8.37406	102.31	0.471355	20845.1	0.711911	2055.56
Jiang Su	2019	361.93	341.5	365.5	422.92	0.54546	123607	0.724714	0.142595	51.5	8.5992	103.125	0.440184	22675.4	0.724714	2213.84
Jiang Su	2020	381.61	362.11	395.01	421.7	0.542196	121231	0.73442	0.142611	52.5	8.55562	102.5	0.431621	24198.5	0.73442	2406.53
Jiangxi	2011	29.74	13.97	54.82	36.21	0.335479	26150	0.457488	0.145457	33.9	8.03735	105.249	0.17545	6891.6	0.457488	474.43
Jiangxi	2012	91.93	59.82	132.68	123.92	0.339701	28800	0.473944	0.166638	34.9	8.06037	102.749	0.164686	7829.4	0.473944	622.06
Jiangxi	2013	146.13	99.81	183.73	230.78	0.333195	31930	0.490349	0.174938	35.6	8.3015	102.531	0.159144	8781.5	0.490349	664.53
Jiangxi	2014	175.69	148.73	167.19	280.18	0.351	34674	0.505469	0.185077	37	8.11708	102.3	0.167533	10116.6	0.505469	711.72
Jiangxi	2015	208.35	170.86	182.48	379.14	0.354047	36724	0.522943	0.196544	39.9	8.00948	101.507	0.15737	11139.1	0.522943	793.27
Jiangxi	2016	223.76	188.79	222.74	341.08	0.367422	40400	0.539858	0.195175	42.8	7.95681	101.963	0.14459	12137.7	0.539858	848.88
Jiangxi	2017	267.17	228.52	305.92	324.38	0.378799	43424.4	0.557061	0.192813	44.2	8.07688	101.988	0.148123	13241.8	0.557061	940.57
Jiangxi	2018	296.23	266.46	296.52	394	0.395372	47433.9	0.573454	0.188653	47.4	8.12492	102.108	0.140372	14459.9	0.573454	1054.41
Jiangxi	2019	319.13	294.32	319.18	400.97	0.408183	53164	0.5907	0.191049	47.8	8.18325	102.85	0.142319	15796.3	0.5907	1148.5
Jiangxi	2020	340.61	316.14	353.23	398.52	0.425293	56871.1	0.604372	0.207011	48.1	8.17272	102.6	0.155234	16980.8	0.604372	1223.59
Jilin	2011	24.51	23.75	24.04	27.86	0.348657	38460	0.534055	0.131358	34.8	7.93907	105.246	0.184219	7510	0.534055	319.82
Jilin	2012	87.23	69.43	93.83	133.99	0.34558	43415	0.545293	0.120932	34.8	8.07423	102.489	0.178674	8598.2	0.545293	451.05
Jilin	2013	138.36	106.85	147.95	224.97	0.357888	47428	0.557421	0.122877	36.1	7.9937	102.899	0.169689	9621.2	0.557421	422.09
Jilin	2014	165.62	154.91	136.01	254.75	0.368421	50160	0.568092	0.111012	36.2	7.92631	102	0.162596	10780.1	0.568092	407.1
Jilin	2015	208.2	175.49	154.68	413.47	0.380166	51086	0.576311	0.141765	38.8	8.00358	101.652	0.117365	11326.2	0.576311	477.57
Jilin	2016	217.07	191.94	204.14	323.59	0.39835	53868	0.587495	0.185235	42.4	8.05955	101.631	0.11755	12122.9	0.587495	499.7
Jilin	2017	254.76	227.45	273.62	310.72	0.420781	54838	0.59711	0.247885	45.8	7.91017	101.566	0.11463	112950	0.59711	508.09
Jilin	2018	276.08	256.55	255.23	378.46	0.370286	55610.9	0.608575	0.254812	53.7	7.98836	102.109	0.121596	13748.2	0.608575	513.82
Jilin	2019	292.77	275.75	275.93	379.62	0.407231	43475	0.616176	0.252471	53.8	8.13464	102.99	0.111207	14936	0.616176	500.53
Jilin	2020	308.26	290.78	297.63	385.29	0.407726	50799.8	0.626459	0.232322	52.2	8.42572	102.3	0.103593	16067	0.626459	526.69
Liaoning	2011	43.29	44.96	44.64	35.33	0.342085	50760	0.641082	0.0999818	37.8	7.96469	105.165	0.37926	8296.5	0.641082	544.09
Liaoning	2012	103.53	89.01	120.36	120.91	0.337581	56649	0.658606	0.106259	39.7	7.91215	102.842	0.368134	9383.7	0.658606	728.79
Liaoning	2013	160.07	126.67	181.54	231.33	0.364675	61996	0.668316	0.110344	41.8	8.12602	102.427	0.369095	10522.7	0.668316	669.48
Liaoning	2014	187.61	175.49	162.89	272.53	0.354331	65201	0.675585	0.0996095	44.9	8.10795	101.7	0.349686	11191.5	0.675585	604.49
Liaoning	2015	226.4	194.17	178.41	420.06	0.403553	65354	0.680406	0.0955612	48.6	8.15957	101.38	0.29569	12056.9	0.680406	610.24
Liaoning	2016	231.41	207.74	220.06	330.21	0.406424	50791	0.68165	0.105262	52.4	8.14672	101.57	0.281936	12880.7	0.68165	633.96
Liaoning	2017	267.18	239.87	291.27	313.57	0.390274	53526.7	0.683813	0.11842	52.8	8.27516	101.357	0.309983	13746.8	0.683813	648.06
Liaoning	2018	290.95	271.81	279.48	375.01	0.393434	58007.5	0.691843	0.116871	52.9	8.42419	102.49	0.322562	14656.3	0.691843	653.88
Liaoning	2019	311.01	292.44	302.52	387.77	0.417762	57191	0.692986	0.120121	53	8.31117	102.364	0.292312	16108.3	0.692986	702.38
Liaoning	2020	326.29	307.11	328.12	386.33	0.410696	58872.4	0.72203	0.112155	53.5	8.33802	102.4	0.259426	17450.3	0.72203	741.15
Ningxia	2011	31.31	32.27	23.16	42.96	0.337147	33043	0.491667	0.348741	43.3	7.64072	106.338	0.0764219	5410	0.491667	103.02
Ningxia	2012	87.13	76.78	90.34	115.46	0.346784	36394	0.497724	0.372002	44.6	7.51358	102.035	0.0656639	6180.3	0.497724	106.45
Ningxia	2013	136.74	115.08	129.02	222.32	0.352371	39613	0.510961	0.370312	45.4	7.58003	103.408	0.0856114	6931	0.510961	112.95
Ningxia	2014	165.26	167.18	114.28	251.55	0.373913	41834	0.523009	0.3444	46.2	7.56309	101.9	0.134959	8410	0.523009	122.68
Ningxia	2015	214.7	190.35	134.87	440.18	0.379079	43805	0.539327	0.357416	47.5	7.60757	101.15	0.0902907	9118.7	0.539327	142.51
Ningxia	2016	212.36	205.92	179.62	293.12	0.382575	47194	0.546619	0.398989	48.9	7.75744	101.458	0.0776731	9851.6	0.546619	152.57
Ningxia	2017	255.59	242.42	252.21	305.24	0.382579	50765	0.560709	0.428659	48.3	7.64078	101.592	0.106321	10737.9	0.560709	170.65
Ningxia	2018	272.92	274.25	225.27	355.14	0.386351	54094.2	0.570704	0.40695	49.6	7.60876	102.331	0.0711953	11707.6	0.570704	170.47
Ningxia	2019	292.31	299.04	241.55	362.35	0.385501	54217	0.579916	0.367639	50.3	7.78779	102.061	0.0642209	12858.4	0.579916	179.33
Ningxia	2020	310.02	320.45	262.72	361.52	0.401673	54527.8	0.64905	0.418235	50.3	8.18893	101.5	0.0313163	13889.4	0.64905	208.42
Qinghai	2011	18.33	1.96	6.76	93.42	0.318387	29522	0.462324	0.496398	48.5	6.68779	106.138	0.0435402	4608.5	0.462324	130.11
Qinghai	2012	61.47	47.12	51.85	126.3	0.322277	33181	0.476182	0.55179	48	6.65029	103.06	0.0478026	5364.4	0.476182	171.81
Qinghai	2013	118.01	88.18	113.42	224.82	0.329719	36875	0.490893	0.573397	48.3	6.82752	103.948	0.0507057	6196.4	0.490893	121.51
Qinghai	2014	145.93	139.24	108.4	236.23	0.338691	39671	0.504167	0.580809	49.6	6.87243	102.8	0.0571117	7282.7	0.504167	156.31
Qinghai	2015	195.15	159.59	136.5	419.14	0.332784	41252	0.512998	0.613107	51.8	6.59977	102.619	0.0599132	7933.4	0.512998	163.19
Qinghai	2016	200.38	177.73	182.26	308.11	0.350399	43531	0.52646	0.690285	51.8	6.9665	101.821	0.0449804	8664.4	0.52646	171.36
Qinghai	2017	240.2	215.67	251.09	301.42	0.355145	44047	0.541809	0.656306	50.7	7.15767	101.498	0.0179607	9462.3	0.541809	187.51
Qinghai	2018	263.12	251.69	235.31	351.43	0.363345	47689.5	0.559796	0.703582	50.4	7.20445	102.54	0.0175109	10393.3	0.559796	199.1
Qinghai	2019	282.65	272.9	252.75	369.19	0.367178	48981.5	0.572034	0.763113	50.5	7.0725	102.45	0.0127789	11499.4	0.572034	221.37
Qinghai	2020	298.23	292.06	264.67	379.58	0.382341	50818.6	0.600371	0.588319	50.8	7.57984	102.6	0.00757242	12342.5	0.600371	218.14
Shaanxi	2011	40.96	37.81	29.74	71.74	0.345979	33464	0.473572	0.189718	34.8	8.21162	105.703	0.0777029	5027.9	0.473572	529.46
Shaanxi	2012	98.24	83.62	98.61	145.88	0.349805	38564	0.497227	0.172477	34.7	8.18505	102.788	0.0660558	5762.5	0.497227	703.34
Shaanxi	2013	148.37	123.6	145.94	234.55	0.351081	43117	0.515773	0.173915	36	8.38508	103.046	0.0783743	6502.6	0.515773	710.11
Shaanxi	2014	178.73	173.25	139	269	0.375062	46929	0.53018	0.165567	37	8.35514	101.6	0.0965922	7932.2	0.53018	693.83
Shaanxi	2015	216.12	194.92	157.95	391.85	0.389692	47626	0.547322	0.180851	42.6	8.3501	100.962	0.106128	8688.9	0.547322	758.07
Shaanxi	2016	229.37	211.17	202.87	337.6	0.390934	51015	0.564017	0.185585	42.4	8.31889	101.255	0.104442	9396.4	0.564017	777.53
Shaanxi	2017	266.85	246.48	276	317.47	0.388053	57266.3	0.580686	0.1742	42.4	8.11671	101.637	0.126408	10264.5	0.580686	828.25
Shaanxi	2018	295.95	281.05	277.15	379.31	0.406988	63477.5	0.59654	0.197133	45.5	8.48477	102.1	0.147332	11212.8	0.59654	871.44
Shaanxi	2019	322.89	308.21	309.14	396.36	0.42364	66649	0.623549	0.202425	45.8	8.69431	102.879	0.13649	12325.7	0.623549	951.23
Shaanxi	2020	342.04	329.53	331.73	402.11	0.435657	66291.6	0.626599	0.202756	47.9	8.58206	102.5	0.143606	13316.5	0.626599	998.58
Shandong	2011	38.55	33.67	47.16	39.01	0.439858	47335	0.508019	0.0816953	39.3	7.86118	105.02	0.390002	8342.1	0.508019	1047.9
Shandong	2012	100.35	80.15	127.53	117.68	0.437372	51768	0.523053	0.0870226	41.1	7.97875	102.103	0.360823	9446.5	0.523053	1311.8
Shandong	2013	159.3	122.01	189.07	228.32	0.461261	56885	0.536805	0.090667	42.8	7.98278	102.23	0.348655	10619.9	0.536805	1399.67
Shandong	2014	181.88	169.89	161.19	259.08	0.492586	60879	0.549062	0.0849631	44.4	8.13605	101.9	0.335032	11882.3	0.549062	1461.05
Shandong	2015	220.66	192.11	178.15	392.16	0.490031	64168	0.569015	0.100557	46.2	7.9626	101.226	0.27105	12930.4	0.569015	1690.62
Shandong	2016	232.57	209.8	217.81	334.58	0.505579	68733	0.588659	0.0945909	48.3	8.06653	102.079	0.264908	13954.1	0.588659	1825.99
Shandong	2017	272.06	247.19	290.92	319.92	0.504859	72807.1	0.604156	0.101062	49.6	8.01105	101.518	0.283469	15117.5	0.604156	1890
Shandong	2018	301.13	281.99	287.85	388.48	0.520416	76267.3	0.609993	0.106019	51.3	7.98293	102.454	0.290314	16297	0.609993	2006.5
Shandong	2019	327.36	309.97	318.54	400.84	0.55023	70652.6	0.612903	0.113593	53	8.05527	103.21	0.290446	17775.5	0.612903	2156.14
Shandong	2020	347.81	331.66	343.49	409	0.570829	72151.4	0.630508	0.106902	53.5	8.23168	102.8	0.300365	18753.2	0.630508	2283.84
Shanghai	2011	80.19	98.85	86.24	7.58	0.365638	82560	0.889771	0.566211	58.6	8.46786	105.177	1.41234	16053.8	0.889771	549.24
Shanghai	2012	150.77	149.35	174.72	111.94	0.371048	85373	0.886078	0.68977	61	8.905	102.834	1.29354	17803.7	0.886078	648.95
Shanghai	2013	222.14	187.31	280.93	230.3	0.354315	90993	0.883987	0.599187	63.7	7.70665	102.298	1.17775	19595	0.883987	679.54
Shanghai	2014	239.53	237.02	242.78	241.88	0.381001	97370	0.880989	0.619525	65.3	8.41557	102.7	1.13377	21191.6	0.880989	695.63
Shanghai	2015	278.11	258.98	259.81	374.54	0.389082	103796	0.860781	0.888863	68.3	8.52998	102.419	1.04067	23205.2	0.860781	767.32
Shanghai	2016	282.22	274.25	281.48	309.94	0.398483	116562	0.862262	1.19145	70.9	8.85252	103.231	0.964037	25520.4	0.862262	840.97
Shanghai	2017	336.65	305.89	396.05	330.31	0.395532	126634	0.859935	1.58463	70.7	8.66295	101.678	0.976517	27825	0.859935	874.1
Shanghai	2018	377.73	346.33	400.4	440.26	0.433651	134982	0.86303	1.6435	70.9	8.77064	101.588	0.947594	30374.7	0.86303	917.99
Shanghai	2019	410.28	378.25	439.91	462.23	0.445366	157279	0.864168	1.94752	72.7	8.8264	102.453	0.896925	33195.2	0.864168	995.7
Shanghai	2020	431.93	395.2	488.68	450.08	0.454592	155768	0.892573	1.78792	73.1	9.31826	101.7	0.896835	34911.3	0.892573	1000.59
Shanxi	2011	33.41	28.94	21.61	69.57	0.344949	31357	0.498007	0.217738	32.6	8.26068	105.213	0.0874049	5601.4	0.498007	421.79
Shanxi	2012	92.98	75.2	86.48	163.5	0.352382	33628	0.513275	0.242883	35.8	8.39221	102.498	0.0812794	6356.6	0.513275	558.03
Shanxi	2013	144.22	115.4	139.08	248.75	0.359153	34984	0.528854	0.249311	38.4	8.40684	103.061	0.0815841	7153.5	0.528854	542.44
Shanxi	2014	167.66	163.16	124.78	260.43	0.376868	35070	0.543141	0.217799	41.2	8.41931	101.7	0.0824451	8809.4	0.543141	507.28
Shanxi	2015	206.3	186.14	141.52	390.57	0.377852	34919	0.558681	0.255033	49.8	8.61657	100.598	0.0772542	9453.9	0.558681	602.85
Shanxi	2016	224.81	205.51	189.38	352.96	0.375456	35532	0.572823	0.275067	51.1	8.69011	101.073	0.0926389	10082.5	0.572823	606.97
Shanxi	2017	259.95	243.02	254.98	324.92	0.359939	42060	0.58604	0.324465	49.2	8.83696	101.112	0.0801161	10787.5	0.58604	620.67
Shanxi	2018	283.65	277.03	249.73	367.19	0.373815	45328	0.598629	0.401114	51.1	8.72868	101.793	0.0860959	11750	0.598629	668.03
Shanxi	2019	308.73	305.61	277.89	375.07	0.381888	45724	0.612925	0.420051	51.1	8.80273	102.721	0.085335	12902.4	0.612925	696.28
Shanxi	2020	325.73	327.29	291.37	383.04	0.393614	50527.9	0.625372	0.379938	51.2	8.84319	102.9	0.0854584	13878	0.625372	733.36
Si Chuan	2011	40.16	29.02	58.56	43.5	0.328954	26133	0.417572	0.127775	38.8	7.57935	105.34	0.146427	6128.6	0.417572	684.66
Si Chuan	2012	100.13	74.36	126.5	137.31	0.330892	29608	0.43483	0.127007	40	7.51581	102.535	0.156065	7001.4	0.43483	993.2
Si Chuan	2013	153.04	114.03	176.71	238.82	0.35571	32617	0.448884	0.131967	40.9	7.27428	102.808	0.150812	7895.3	0.448884	1036.41
Si Chuan	2014	173.82	162.58	159.82	236.39	0.365565	35128	0.463067	0.141353	42.5	7.3326	101.6	0.149264	9347.7	0.463067	1056.91
Si Chuan	2015	215.48	182.08	176.54	396.51	0.378412	36775	0.477306	0.151965	44.4	7.49681	101.461	0.105076	10247.4	0.477306	1252.33
Si Chuan	2016	225.41	197	216.54	335.38	0.394734	40003	0.492752	0.149113	47.6	7.46403	101.899	0.0988298	11203.1	0.492752	1301.85
Si Chuan	2017	267.8	231.87	301.54	325.14	0.404152	44651.3	0.508698	0.144428	50.4	7.60534	101.412	0.121313	12226.9	0.508698	1389.2
Si Chuan	2018	294.3	266.15	295.83	384.51	0.419377	48883.2	0.524156	0.181357	52.3	7.50047	101.736	0.138698	13331.4	0.524156	1461.78
Si Chuan	2019	317.11	291.22	319.53	398.23	0.438147	55774	0.539444	0.174489	52.4	7.59579	103.199	0.146411	14670.1	0.539444	1578.88
Si Chuan	2020	334.82	310.76	344.86	396.05	0.442604	58125.5	0.567049	0.160722	52.4	7.93549	103.2	0.165774	15929.1	0.567049	1686.16
Tianjin	2011	60.58	69.37	53.33	44.72	0.375729	85213	0.813125	0.277616	52	8.23928	104.852	0.823034	12321.2	0.813125	302.32
Tianjin	2012	122.96	110.61	135.77	140.44	0.371547	93173	0.836284	0.279869	52.7	8.26833	102.726	0.807189	14025.5	0.836284	378.75
Tianjin	2013	175.26	146.54	197.52	229.67	0.387548	100105	0.856312	0.315376	54.1	8.45588	103.08	0.800206	15841	0.856312	461.36
Tianjin	2014	200.16	193.86	180.28	257.11	0.40304	105231	0.873338	0.317732	55.1	8.54876	101.9	0.772922	17014.2	0.873338	517.01
Tianjin	2015	237.53	211.89	195.46	398.62	0.414318	107960	0.888395	0.344243	57.2	8.50794	101.66	0.654257	18481.6	0.888395	507.44
Tianjin	2016	245.84	225.41	231.61	339.15	0.416291	115053	0.897782	0.333513	60.5	8.56428	102.088	0.59411	20075.6	0.897782	502.49
Tianjin	2017	284.03	257.9	310.13	322.91	0.415228	118944	0.915674	0.392183	62	8.6816	102.112	0.612346	21753.7	0.915674	434.59
Tianjin	2018	316.88	295.35	317.94	386.1	0.409273	120711	0.937672	0.429737	62.5	8.8592	101.951	0.606911	23065.2	0.937672	448.19
Tianjin	2019	344.11	323.86	349.01	402.11	0.43354	90370.6	0.843105	0.411288	63.5	8.96783	102.676	0.523422	24804.1	0.843105	467.63
Tianjin	2020	361.46	340.29	373.91	408.74	0.445192	101614	0.846842	0.36861	64.4	8.69395	102	0.518799	25690.6	0.846842	442.91
Xinjiang	2011	20.34	12.92	23.6	38.92	0.413147	30087	0.432225	0.150831	36.6	7.77876	105.949	0.225639	5442.2	0.432225	399.8
Xinjiang	2012	82.45	60.88	85.14	148.76	0.416599	33796	0.435863	0.173914	38.9	7.83276	103.826	0.214369	6393.7	0.435863	473.86
Xinjiang	2013	143.4	101.44	146.39	276.48	0.440472	37553	0.440656	0.158744	42.7	8.09692	103.946	0.203385	7296.5	0.440656	532.67
Xinjiang	2014	163.67	151.28	134.87	256.91	0.431898	40648	0.455441	0.176075	43.5	8.15428	102.1	0.18348	8723.8	0.455441	567.2
Xinjiang	2015	205.49	172.01	148.6	419.4	0.437955	40036	0.467296	0.207607	47.9	8.1032	100.567	0.131632	9425.1	0.467296	647.93
Xinjiang	2016	208.72	190.32	190.11	303.31	0.446163	40564	0.477512	0.241267	48.9	7.96938	101.368	0.121646	10183.2	0.477512	664.52
Xinjiang	2017	248.69	228.82	249.1	313.56	0.441698	44941	0.486774	0.184097	49.4	8.09237	102.187	0.124441	11045.3	0.486774	722.59
Xinjiang	2018	271.84	267.35	232.94	357.37	0.457858	49474.7	0.502381	0.215342	50.4	8.1526	102.029	0.10332	11974.5	0.502381	812.88
Xinjiang	2019	294.34	293.48	256.31	366.3	0.474252	54280	0.51145	0.259577	51.6	8.2785	101.944	0.120279	13121.7	0.51145	863.07
Xinjiang	2020	308.35	310.22	273.85	364.88	0.487335	53593.2	0.564138	0.279795	51.2	8.05275	101.5	0.106917	14056.1	0.564138	908.11
Yunnan	2011	24.91	7.47	48.39	39.81	0.293445	19265	0.365693	0.213404	45.3	6.98472	104.855	0.108711	4722	0.365693	483
Yunnan	2012	84.43	52.78	111.96	138.91	0.289608	22195	0.38469	0.210064	45	7.0148	102.734	0.119532	5416.5	0.38469	674.82
Yunnan	2013	137.9	95.59	153.55	249.15	0.310335	25322	0.399892	0.187986	46.4	7.18886	103.116	0.122187	6141.3	0.399892	685.97
Yunnan	2014	164.05	147.22	144.3	255.54	0.342506	27264	0.4121	0.183162	47.4	7.15789	102.4	0.129524	7456.1	0.4121	674.94
Yunnan	2015	203.76	167.96	158.79	403.67	0.347588	28806	0.429294	0.185432	49.4	7.24966	101.887	0.101966	8242.1	0.429294	767.46
Yunnan	2016	217.34	185.37	203.17	348.65	0.354897	31093	0.446397	0.199106	51.3	7.25169	101.511	0.0807609	9019.8	0.446397	871.14
Yunnan	2017	256.27	223.54	282.85	316.08	0.367203	34221	0.462902	0.171788	53.2	7.44627	100.95	0.0856525	9862.2	0.462902	998.33
Yunnan	2018	285.79	262.29	278.84	376.06	0.379579	37136.3	0.474399	0.204596	53.2	7.53618	101.575	0.0946246	10767.9	0.474399	1077.43
Yunnan	2019	303.46	284.43	291.12	388.74	0.401555	47944	0.486699	0.257396	52.2	7.53279	102.534	0.100082	11902.4	0.486699	1069.85
Yunnan	2020	318.48	302.46	309.45	387.78	0.410592	51975.2	0.500381	0.210769	51.5	7.66085	103.6	0.109549	12841.9	0.500381	1162.02
Zhejiang	2011	77.39	85.53	93.52	21.22	0.381379	59249	0.611023	0.166638	44.1	7.62605	105.383	0.627287	13070.7	0.611023	751.42
Zhejiang	2012	146.35	128.5	200.42	107.07	0.3885	63374	0.608883	0.158182	45.8	7.93109	102.184	0.573559	14551.9	0.608883	877.86
Zhejiang	2013	205.77	167.96	265.48	222.12	0.397227	68805	0.608351	0.192188	46.7	8.01485	102.298	0.557018	16106	0.608351	950.07
Zhejiang	2014	224.45	217.48	233.67	230.71	0.428134	73002	0.606621	0.183115	46.8	7.90454	102.1	0.544915	19373.3	0.606621	1030.99
Zhejiang	2015	264.85	239.33	251.29	373.77	0.429656	77644	0.608972	0.256839	48.6	8.00657	101.411	0.496443	21125	0.608972	1264.93
Zhejiang	2016	268.1	254.44	270.62	308.66	0.420691	84916	0.616815	0.240283	50.3	7.98619	101.915	0.47311	22866.1	0.616815	1300.03
Zhejiang	2017	318.05	290.06	366.4	322.66	0.459425	92057	0.623468	0.224176	51.9	8.19404	102.119	0.486909	24955.8	0.623468	1430.15
Zhejiang	2018	357.45	330.17	372.01	421.07	0.471624	98643.4	0.630161	0.230368	53	8.26599	102.274	0.493269	27302.4	0.630161	1572.47
Zhejiang	2019	387.49	362.4	404.65	439.16	0.476023	107624	0.642353	0.231671	54.6	8.29468	102.884	0.493929	29875.8	0.642353	1764.69
Zhejiang	2020	406.88	382.07	439.25	429.98	0.510329	100620	0.720406	0.224191	55.8	8.47699	102.3	0.520875	31930.5	0.720406	1881.09

## Sheet: Measurement of agricultural dev
1 Comprehensive agricultural production capacity	(1) Food production per capita in agriculture (total production/number of rural population)
	(2) Agricultural output rate (agricultural output value/sown area)
	(3) Agricultural labour productivity (total output value of agriculture, forestry, animal husbandry and fishery/employees in the primary sector)
	(4) Level of mechanisation of agricultural production (total mechanical power/total sown area)
	(5) Level of hydropower in agricultural production (effective irrigation area/total sown area)
	(6) Seed technology (number of new agricultural plant variety rights authorized)
2 Level of agricultural industrialization	(7) Level of moderate scale operation (land transfer rate)
	(8) Level of agricultural organisation (total output value of agriculture, forestry, animal husbandry and fishery services/total output value of agriculture, forestry, animal husbandry and fishery)
	(9) Structure index of farming = output value of farming industry / total output value of agriculture, forestry, animal husbandry and fishery
	(10) Level of agricultural diversification [100 - (area sown with grain / area sown with crops)
3 Agricultural output efficiency	(11) Total agricultural output value
	(12) Export value of agricultural products
	(13) Stability of food production (ratio of current year to previous year)
	(14) Value added in agriculture as a percentage of total regional output
4 Level of agricultural welfare	(15) Level of human capital in agriculture (years of education)
	(16) Per capita disposable income of rural residents
	(17) Ratio of urban to rural income
	(18) Rural Engel's coefficient
5 Level of agricultural green development	(19) Consumption of plastic film per unit (volume/sown area)
	(20) Unit of chemical fertilizer use (amount/sown area)
	(21) Pesticide use per unit (amount/sown area)
	(22) Amount of green food (/)
Explained variable-Measurement of agricultural development level	It contains five major dimensions and consists of 22 indicators

## Sheet: Eastern Region
		Core explanatory variable				Explained variable	Control variables				Alternative control variables
code	year	Digital Inclusive Finance Index（Total Index）	Breadth of coverage（The breadth of coverage of digital financial inclusion）	Depth of use（Depth of use of digital inclusive finance）	Degree of digitisation（The extent of digital inclusion in finance）	Agricultural development quality (agricultural development level)	Level of economic development（Gross regional product per capita）	Level of urbanisation (urban population/resident population)	Level of government intervention (state expenditure on agriculture, forestry and water affairs/regional GDP)	Level of industrial structure（Share of tertiary sector value added in GDP (%)）	Rural human capital accumulationx(EDU)	Consumer Price Index (CPI)Used to express the inflation rate	Degree of regional openness（Total imports and exports/GDP）	Disposable income per capita	Urbanisation rate = urban resident population / total resident population	State financial expenditure on education
Beijing	2011	79.41	97.53	72.23	32.59	0.387173	81658	0.861957	0.565811	78.5	9.16857	105.636	1.46378	14735.7	0.861957	520.08
Beijing	2012	150.65	155.56	159.42	118.47	0.377698	87475	0.862705	0.595755	79	9.5417	103.258	1.35412	16475.7	0.862705	628.65
Beijing	2013	215.62	193.86	247.5	229.57	0.356087	94648	0.864047	0.737046	79.5	9.11253	103.296	1.25711	18337.5	0.864047	681.18
Beijing	2014	235.36	243.92	219.89	235.22	0.363688	99995	0.865039	0.814959	80	9.43567	101.6	1.11334	18867.3	0.865039	742.05
Beijing	2015	276.38	268.39	234.17	379.48	0.414309	106497	0.86723	1.14558	81.6	9.58028	101.846	0.802936	20568.7	0.86723	855.67
Beijing	2016	286.37	285.65	263.74	329.9	0.402108	118198	0.86779	1.3372	82.3	9.58266	101.399	0.693552	22309.5	0.86779	887.37
Beijing	2017	329.94	316.12	357.24	326.02	0.412247	128994	0.869508	1.64764	82.7	9.91223	101.91	0.732089	24240.5	0.869508	964.62
Beijing	2018	368.54	353.87	366.78	420.19	0.420041	140211	0.870803	1.98703	83.1	9.77507	102.489	0.824503	26490.3	0.870803	1025.51
Beijing	2019	399	384.66	402.07	440.83	0.443548	164220	0.873562	2.10372	83.5	9.79694	102.292	0.810529	28928.4	0.873562	1137.18
Beijing	2020	417.88	397	445.83	436.02	0.473812	164889	0.875348	1.89243	83.9	10.0216	101.7	0.640113	30125.7	0.875348	1138.29
Fujian	2011	61.76	63.28	68.51	44.5	0.317079	47377	0.581131	0.0865631	39.7	7.90133	105.263	0.517356	8778.6	0.581131	406.73
Fujian	2012	123.21	112.74	140.25	126.79	0.322371	52763	0.593075	0.085683	39.8	7.89467	102.43	0.48753	9967.2	0.593075	562.3
Fujian	2013	183.1	157.43	194.12	247.85	0.350881	58145	0.607979	0.0993643	39.8	7.81794	102.472	0.465982	11184.2	0.607979	574.91
Fujian	2014	202.59	204.22	164.85	265.76	0.367055	63472	0.620025	0.0933561	39.8	7.78543	102	0.436925	12650.2	0.620025	634.6
Fujian	2015	245.21	226.6	198.23	392.01	0.377297	67966	0.632279	0.120687	41.6	7.85864	101.727	0.392118	13792.7	0.632279	757.51
Fujian	2016	252.67	240.47	245.12	306.7	0.349649	74707	0.643924	0.106442	43.2	7.58584	101.691	0.351809	14999.2	0.643924	789.11
Fujian	2017	299.28	275.4	334.33	314.47	0.376455	82677	0.657811	0.114032	45.3	7.79724	101.177	0.341197	16334.8	0.657811	842.21
Fujian	2018	334.44	312.31	334.3	407.76	0.398146	91197.2	0.669834	0.105611	45.1	7.86915	101.525	0.320553	17821.2	0.669834	925.06
Fujian	2019	360.51	340.65	363.73	420.25	0.411155	107139	0.678704	0.100879	46.5	7.90871	102.635	0.314738	19568.4	0.678704	968.54
Fujian	2020	380.13	359.21	401.8	409.82	0.445245	105818	0.687437	0.093919	47.5	8.17179	102.2	0.318408	20880.3	0.687437	1031.57
Guangdong	2011	69.48	63.41	80.97	68.66	0.331431	50807	0.665703	0.107738	45.9	8.18987	105.321	1.11166	9371.7	0.665703	1227.87
Guangdong	2012	127.06	111.37	149.38	138.31	0.336683	54095	0.671497	0.118631	47.3	8.1736	102.813	1.08961	10542.8	0.671497	1501.22
Guangdong	2013	184.78	153.33	208.44	245.61	0.341316	58833	0.680896	0.125064	48.4	8.15439	102.465	1.0816	11669.3	0.680896	1744.59
Guangdong	2014	201.53	199.63	175.04	255.98	0.379368	63469	0.686204	0.109445	48.7	8.05503	102.3	0.970067	12245.6	0.686204	1808.97
Guangdong	2015	240.95	225.52	195.87	373.79	0.381336	67503	0.695102	0.1505	50.3	8.40281	101.549	0.852175	13360.4	0.695102	2040.65
Guangdong	2016	248	240.07	236.5	295.07	0.375513	74016	0.701503	0.125989	52.5	8.26649	102.303	0.772289	14512.2	0.701503	2318.47
Guangdong	2017	296.17	275.91	328.17	304.92	0.396772	80932	0.707396	0.125489	54	8.45009	101.508	0.741624	15779.7	0.707396	2575.52
Guangdong	2018	331.92	312.44	329.93	399.86	0.421659	86412	0.7181	0.146305	54.8	8.4372	102.161	0.718027	17167.7	0.7181	2792.9
Guangdong	2019	360.61	339.98	364.5	421.66	0.439711	94172	0.726503	0.146481	55.8	8.43495	103.381	0.662226	18818.4	0.726503	3210.51
Guangdong	2020	379.53	356.94	404.35	409.06	0.464719	88210	0.741524	0.150828	56.5	8.4547	102.6	0.637462	20143.4	0.741524	3510.56
GuangXi	2011	33.89	19.98	44.06	61.33	0.319125	25326	0.418904	0.110442	39.3	7.80145	105.905	0.146459	5231.3	0.418904	456.89
GuangXi	2012	89.35	66.47	104.58	137.25	0.326846	27952	0.43481	0.105033	41.4	7.6647	103.235	0.164657	6007.5	0.43481	589.24
GuangXi	2013	141.46	106.97	153.84	232.82	0.340205	30741	0.451067	0.10206	43.8	7.7571	102.206	0.163321	6790.9	0.451067	609.93
GuangXi	2014	166.12	154.29	139.98	252.66	0.365184	33090	0.465409	0.100461	44.4	7.82874	102.1	0.183314	8683.2	0.465409	660.53
GuangXi	2015	207.23	176.33	153.46	406.94	0.374692	35190	0.479942	0.121509	46.2	7.79482	101.509	0.21504	9466.6	0.479942	789.69
GuangXi	2016	223.32	193.51	202.21	360.15	0.378182	38027	0.492485	0.132291	47.7	7.97897	101.605	0.196292	10359.5	0.492485	854.55
GuangXi	2017	261.94	232.73	279.52	326.44	0.400346	38102	0.505808	0.135934	49.3	8.0566	101.613	0.219657	11325.5	0.505808	920.2
GuangXi	2018	289.25	270.41	272.49	381.93	0.422212	41489.2	0.518294	0.132311	50.5	8.19618	102.322	0.210048	12434.8	0.518294	933.22
GuangXi	2019	309.91	295.26	292.48	390.01	0.437556	42964	0.529707	0.145283	50.9	8.30097	103.716	0.221606	13675.7	0.529707	1014.52
GuangXi	2020	325.17	311.98	313.24	390.41	0.463588	44308.9	0.542073	0.156643	51.9	7.95899	102.8	0.21882	14814.9	0.542073	1061.1
Hainan	2011	45.56	30.96	57.74	71.63	0.270908	28898	0.498089	0.120651	47	8.01467	106.066	0.334391	6446	0.498089	127.27
Hainan	2012	102.94	79.51	120.72	147.98	0.290471	32377	0.502526	0.116057	48.7	8.2306	103.206	0.324116	7408	0.502526	158.79
Hainan	2013	158.26	121.75	173.37	251.39	0.291551	35663	0.513149	0.120949	52.7	8.40172	102.774	0.297857	8342.6	0.513149	174.57
Hainan	2014	179.62	170.99	153.8	255.03	0.314314	38924	0.519132	0.121857	53	8.28122	102.4	0.282519	9912.6	0.519132	175.95
Hainan	2015	230.33	192.26	184.91	438.59	0.324031	40818	0.530936	0.124321	54	8.43138	101.032	0.23296	10857.6	0.530936	206.84
Hainan	2016	231.56	210.09	220.35	322.83	0.325562	44347	0.543916	0.129608	55.3	8.32932	102.791	0.184293	11842.9	0.543916	214.24
Hainan	2017	275.64	253.39	297.53	309.34	0.353957	48430	0.553062	0.133353	56.4	8.73087	102.845	0.155737	12901.8	0.553062	220.87
Hainan	2018	309.72	294.4	300.23	377.54	0.391324	51955.3	0.561628	0.146882	58.5	9.07323	102.464	0.171591	13988.9	0.561628	248.98
Hainan	2019	328.75	319.41	314.46	385.58	0.384479	56506.8	0.59369	0.159608	59	8.6425	103.424	0.170208	15113.1	0.59369	273.5
Hainan	2020	344.05	335.87	337.24	383.46	0.417488	55130.9	0.602687	0.155321	60.4	8.75292	102.3	0.168812	16278.8	0.602687	295.84
Hebei	2011	32.42	18.46	44.19	57.15	0.438016	33969	0.45654	0.0818009	39.3	8.19448	105.696	0.16189	7119.7	0.45654	652.11
Hebei	2012	89.32	65.46	108.15	133.9	0.433377	36584	0.46965	0.0870854	40.1	8.33473	102.597	0.138308	8081.4	0.46965	865.54
Hebei	2013	144.98	105.66	162.85	242.35	0.442239	38909	0.484138	0.0926358	41	8.20722	102.964	0.140183	9101.9	0.484138	837.63
Hebei	2014	160.76	149.97	131.34	249.86	0.454264	39984	0.497392	0.0961791	41.9	8.25313	101.7	0.145907	10186.1	0.497392	868.87
Hebei	2015	199.53	172.78	151.45	375.2	0.461038	40255	0.518884	0.115769	44.6	8.18487	100.874	0.121541	11050.5	0.518884	1041.16
Hebei	2016	214.36	191.55	196.87	321.46	0.456626	43062	0.540068	0.129452	45.9	8.07861	101.511	0.108882	11919.4	0.540068	1134.9
Hebei	2017	258.17	232.89	273.45	313.87	0.446535	45387	0.558307	0.142113	48.1	8.28043	101.729	0.109858	12880.9	0.558307	1276.55
Hebei	2018	282.77	264.06	267.92	371.55	0.461611	47772.2	0.574199	0.163677	50	8.23275	102.449	0.109767	14030.9	0.574199	1385.59
Hebei	2019	305.06	284.39	297.33	387.38	0.482193	46347.9	0.587418	0.168168	51.3	8.40906	102.952	0.114473	15373.1	0.587418	1537.09
Hebei	2020	322.7	304.1	318.42	391.92	0.497396	48564	0.600445	0.157628	51.7	8.18806	102.1	0.121523	16467	0.600445	1596.26
Jiang Su	2011	62.08	66.7	79.22	15.71	0.40396	62290	0.620105	0.138096	42.4	8.08349	105.33	0.713575	10805	0.620105	1093.22
Jiang Su	2012	122.03	106.69	156.55	109.94	0.416901	68347	0.630086	0.137399	43.4	8.11702	102.566	0.644112	12202	0.630086	1350.61
Jiang Su	2013	180.98	144.68	223.09	224.3	0.439111	75354	0.643933	0.145765	45.1	8.32454	102.347	0.57477	13597.8	0.643933	1434.99
Jiang Su	2014	204.16	193.18	201.09	246.02	0.465955	81874	0.65701	0.141666	46.5	8.1838	102.2	0.533976	14958.4	0.65701	1504.86
Jiang Su	2015	244.01	215.94	218.62	382.84	0.468001	87995	0.674913	0.152557	47.6	8.29657	101.661	0.476868	16256.7	0.674913	1746.22
Jiang Su	2016	253.75	233.22	253.08	322.8	0.480056	96887	0.689345	0.139072	49.5	8.31601	102.266	0.437345	17605.6	0.689345	1842.94
Jiang Su	2017	297.69	272.32	328.93	324.69	0.495662	107150	0.70184	0.124924	49.7	8.32697	101.742	0.464519	19158	0.70184	1979.57
Jiang Su	2018	334.02	311.95	333.09	408.62	0.514897	115168	0.711911	0.13787	50.4	8.37406	102.31	0.471355	20845.1	0.711911	2055.56
Jiang Su	2019	361.93	341.5	365.5	422.92	0.54546	123607	0.724714	0.142595	51.5	8.5992	103.125	0.440184	22675.4	0.724714	2213.84
Jiang Su	2020	381.61	362.11	395.01	421.7	0.542196	121231	0.73442	0.142611	52.5	8.55562	102.5	0.431621	24198.5	0.73442	2406.53
Liaoning	2011	43.29	44.96	44.64	35.33	0.342085	50760	0.641082	0.0999818	37.8	7.96469	105.165	0.37926	8296.5	0.641082	544.09
Liaoning	2012	103.53	89.01	120.36	120.91	0.337581	56649	0.658606	0.106259	39.7	7.91215	102.842	0.368134	9383.7	0.658606	728.79
Liaoning	2013	160.07	126.67	181.54	231.33	0.364675	61996	0.668316	0.110344	41.8	8.12602	102.427	0.369095	10522.7	0.668316	669.48
Liaoning	2014	187.61	175.49	162.89	272.53	0.354331	65201	0.675585	0.0996095	44.9	8.10795	101.7	0.349686	11191.5	0.675585	604.49
Liaoning	2015	226.4	194.17	178.41	420.06	0.403553	65354	0.680406	0.0955612	48.6	8.15957	101.38	0.29569	12056.9	0.680406	610.24
Liaoning	2016	231.41	207.74	220.06	330.21	0.406424	50791	0.68165	0.105262	52.4	8.14672	101.57	0.281936	12880.7	0.68165	633.96
Liaoning	2017	267.18	239.87	291.27	313.57	0.390274	53526.7	0.683813	0.11842	52.8	8.27516	101.357	0.309983	13746.8	0.683813	648.06
Liaoning	2018	290.95	271.81	279.48	375.01	0.393434	58007.5	0.691843	0.116871	52.9	8.42419	102.49	0.322562	14656.3	0.691843	653.88
Liaoning	2019	311.01	292.44	302.52	387.77	0.417762	57191	0.692986	0.120121	53	8.31117	102.364	0.292312	16108.3	0.692986	702.38
Liaoning	2020	326.29	307.11	328.12	386.33	0.410696	58872.4	0.72203	0.112155	53.5	8.33802	102.4	0.259426	17450.3	0.72203	741.15
Shandong	2011	38.55	33.67	47.16	39.01	0.439858	47335	0.508019	0.0816953	39.3	7.86118	105.02	0.390002	8342.1	0.508019	1047.9
Shandong	2012	100.35	80.15	127.53	117.68	0.437372	51768	0.523053	0.0870226	41.1	7.97875	102.103	0.360823	9446.5	0.523053	1311.8
Shandong	2013	159.3	122.01	189.07	228.32	0.461261	56885	0.536805	0.090667	42.8	7.98278	102.23	0.348655	10619.9	0.536805	1399.67
Shandong	2014	181.88	169.89	161.19	259.08	0.492586	60879	0.549062	0.0849631	44.4	8.13605	101.9	0.335032	11882.3	0.549062	1461.05
Shandong	2015	220.66	192.11	178.15	392.16	0.490031	64168	0.569015	0.100557	46.2	7.9626	101.226	0.27105	12930.4	0.569015	1690.62
Shandong	2016	232.57	209.8	217.81	334.58	0.505579	68733	0.588659	0.0945909	48.3	8.06653	102.079	0.264908	13954.1	0.588659	1825.99
Shandong	2017	272.06	247.19	290.92	319.92	0.504859	72807.1	0.604156	0.101062	49.6	8.01105	101.518	0.283469	15117.5	0.604156	1890
Shandong	2018	301.13	281.99	287.85	388.48	0.520416	76267.3	0.609993	0.106019	51.3	7.98293	102.454	0.290314	16297	0.609993	2006.5
Shandong	2019	327.36	309.97	318.54	400.84	0.55023	70652.6	0.612903	0.113593	53	8.05527	103.21	0.290446	17775.5	0.612903	2156.14
Shandong	2020	347.81	331.66	343.49	409	0.570829	72151.4	0.630508	0.106902	53.5	8.23168	102.8	0.300365	18753.2	0.630508	2283.84
Shanghai	2011	80.19	98.85	86.24	7.58	0.365638	82560	0.889771	0.566211	58.6	8.46786	105.177	1.41234	16053.8	0.889771	549.24
Shanghai	2012	150.77	149.35	174.72	111.94	0.371048	85373	0.886078	0.68977	61	8.905	102.834	1.29354	17803.7	0.886078	648.95
Shanghai	2013	222.14	187.31	280.93	230.3	0.354315	90993	0.883987	0.599187	63.7	7.70665	102.298	1.17775	19595	0.883987	679.54
Shanghai	2014	239.53	237.02	242.78	241.88	0.381001	97370	0.880989	0.619525	65.3	8.41557	102.7	1.13377	21191.6	0.880989	695.63
Shanghai	2015	278.11	258.98	259.81	374.54	0.389082	103796	0.860781	0.888863	68.3	8.52998	102.419	1.04067	23205.2	0.860781	767.32
Shanghai	2016	282.22	274.25	281.48	309.94	0.398483	116562	0.862262	1.19145	70.9	8.85252	103.231	0.964037	25520.4	0.862262	840.97
Shanghai	2017	336.65	305.89	396.05	330.31	0.395532	126634	0.859935	1.58463	70.7	8.66295	101.678	0.976517	27825	0.859935	874.1
Shanghai	2018	377.73	346.33	400.4	440.26	0.433651	134982	0.86303	1.6435	70.9	8.77064	101.588	0.947594	30374.7	0.86303	917.99
Shanghai	2019	410.28	378.25	439.91	462.23	0.445366	157279	0.864168	1.94752	72.7	8.8264	102.453	0.896925	33195.2	0.864168	995.7
Shanghai	2020	431.93	395.2	488.68	450.08	0.454592	155768	0.892573	1.78792	73.1	9.31826	101.7	0.896835	34911.3	0.892573	1000.59
Tianjin	2011	60.58	69.37	53.33	44.72	0.375729	85213	0.813125	0.277616	52	8.23928	104.852	0.823034	12321.2	0.813125	302.32
Tianjin	2012	122.96	110.61	135.77	140.44	0.371547	93173	0.836284	0.279869	52.7	8.26833	102.726	0.807189	14025.5	0.836284	378.75
Tianjin	2013	175.26	146.54	197.52	229.67	0.387548	100105	0.856312	0.315376	54.1	8.45588	103.08	0.800206	15841	0.856312	461.36
Tianjin	2014	200.16	193.86	180.28	257.11	0.40304	105231	0.873338	0.317732	55.1	8.54876	101.9	0.772922	17014.2	0.873338	517.01
Tianjin	2015	237.53	211.89	195.46	398.62	0.414318	107960	0.888395	0.344243	57.2	8.50794	101.66	0.654257	18481.6	0.888395	507.44
Tianjin	2016	245.84	225.41	231.61	339.15	0.416291	115053	0.897782	0.333513	60.5	8.56428	102.088	0.59411	20075.6	0.897782	502.49
Tianjin	2017	284.03	257.9	310.13	322.91	0.415228	118944	0.915674	0.392183	62	8.6816	102.112	0.612346	21753.7	0.915674	434.59
Tianjin	2018	316.88	295.35	317.94	386.1	0.409273	120711	0.937672	0.429737	62.5	8.8592	101.951	0.606911	23065.2	0.937672	448.19
Tianjin	2019	344.11	323.86	349.01	402.11	0.43354	90370.6	0.843105	0.411288	63.5	8.96783	102.676	0.523422	24804.1	0.843105	467.63
Tianjin	2020	361.46	340.29	373.91	408.74	0.445192	101614	0.846842	0.36861	64.4	8.69395	102	0.518799	25690.6	0.846842	442.91
Zhejiang	2011	77.39	85.53	93.52	21.22	0.381379	59249	0.611023	0.166638	44.1	7.62605	105.383	0.627287	13070.7	0.611023	751.42
Zhejiang	2012	146.35	128.5	200.42	107.07	0.3885	63374	0.608883	0.158182	45.8	7.93109	102.184	0.573559	14551.9	0.608883	877.86
Zhejiang	2013	205.77	167.96	265.48	222.12	0.397227	68805	0.608351	0.192188	46.7	8.01485	102.298	0.557018	16106	0.608351	950.07
Zhejiang	2014	224.45	217.48	233.67	230.71	0.428134	73002	0.606621	0.183115	46.8	7.90454	102.1	0.544915	19373.3	0.606621	1030.99
Zhejiang	2015	264.85	239.33	251.29	373.77	0.429656	77644	0.608972	0.256839	48.6	8.00657	101.411	0.496443	21125	0.608972	1264.93
Zhejiang	2016	268.1	254.44	270.62	308.66	0.420691	84916	0.616815	0.240283	50.3	7.98619	101.915	0.47311	22866.1	0.616815	1300.03
Zhejiang	2017	318.05	290.06	366.4	322.66	0.459425	92057	0.623468	0.224176	51.9	8.19404	102.119	0.486909	24955.8	0.623468	1430.15
Zhejiang	2018	357.45	330.17	372.01	421.07	0.471624	98643.4	0.630161	0.230368	53	8.26599	102.274	0.493269	27302.4	0.630161	1572.47
Zhejiang	2019	387.49	362.4	404.65	439.16	0.476023	107624	0.642353	0.231671	54.6	8.29468	102.884	0.493929	29875.8	0.642353	1764.69
Zhejiang	2020	406.88	382.07	439.25	429.98	0.510329	100620	0.720406	0.224191	55.8	8.47699	102.3	0.520875	31930.5	0.720406	1881.09

## Sheet: Central region
		Core explanatory variable				Explained variable	Control variables				Alternative control variables
code	year	Digital Inclusive Finance Index（Total Index）	Breadth of coverage（The breadth of coverage of digital financial inclusion）	Depth of use（Depth of use of digital inclusive finance）	Degree of digitisation（The extent of digital inclusion in finance）	Agricultural development quality (agricultural development level)	Level of economic development（Gross regional product per capita）	Level of urbanisation (urban population/resident population)	Level of government intervention (state expenditure on agriculture, forestry and water affairs/regional GDP)	Level of industrial structure（Share of tertiary sector value added in GDP (%)）	Rural human capital accumulationx(EDU)	Consumer Price Index (CPI)Used to express the inflation rate	Degree of regional openness（Total imports and exports/GDP）	Disposable income per capita	Urbanisation rate = urban resident population / total resident population	State financial expenditure on education
An Hui	2011	33.07	20.2	55.58	34.66	0.341475	25659	0.447706	0.114534	38.2	7.57133	105.562	0.124176	6232.2	0.447706	564.71
An Hui	2012	96.63	66.06	138.06	122.31	0.355187	28792	0.465775	0.117857	38.6	7.54295	102.261	0.135202	7160.5	0.465775	717.94
An Hui	2013	150.83	106.51	190.86	224.45	0.367675	32001	0.481947	0.12403	39.7	7.72518	102.409	0.136955	8097.9	0.481947	736.59
An Hui	2014	180.59	156.56	173.84	272.22	0.401725	34425	0.498549	0.119876	41	7.87707	101.6	0.134143	9916.4	0.498549	743.07
An Hui	2015	211.28	171.65	189.78	381.23	0.407557	35997	0.516137	0.131272	44.5	7.9048	101.286	0.125044	10820.7	0.516137	856.73
An Hui	2016	228.78	194.89	229.95	338.54	0.4227	39561	0.533947	0.137561	46.7	7.83211	101.77	0.112136	11720.5	0.533947	910.87
An Hui	2017	271.6	234.7	309.55	324.48	0.425008	43401.4	0.552386	0.147817	48.6	7.80794	101.232	0.122908	12758.2	0.552386	1014.91
An Hui	2018	303.83	273.41	309.62	393.79	0.438612	47711.7	0.569289	0.149448	50.8	7.8696	101.983	0.122267	13996	0.569289	1113.26
An Hui	2019	330.29	301.15	341.53	406.11	0.445229	58495.6	0.583191	0.15408	51.5	7.92314	102.744	0.128682	15416	0.583191	1222.21
An Hui	2020	350.16	323.75	366.15	408.38	0.459481	63426.5	0.583066	0.174279	51.3	8.21747	102.7	0.13918	16620.2	0.583066	1261.86
Heilongjiang	2011	33.58	21.12	36.28	69.83	0.397513	32819	0.572766	0.133012	33.4	7.89652	105.829	0.250438	7590.7	0.572766	373.83
Heilongjiang	2012	87.91	66.48	100.46	135.89	0.407159	35711	0.585822	0.125125	34.5	7.80649	103.177	0.215408	8603.8	0.585822	544.79
Heilongjiang	2013	141.4	104.49	152.58	242.97	0.437217	37697	0.600464	0.111521	34.7	8.07243	102.244	0.20321	9634.1	0.600464	501.28
Heilongjiang	2014	167.8	152.48	142.48	264.41	0.469244	39226	0.616269	0.0997927	37.9	8.0127	101.5	0.196339	10453.2	0.616269	505.94
Heilongjiang	2015	209.93	174.68	164.06	409.72	0.48123	39462	0.635166	0.132316	43.2	7.95201	101.122	0.111952	11095.2	0.635166	549.66
Heilongjiang	2016	221.89	191.24	206.54	350.97	0.490386	40432	0.649466	0.1507	45.9	7.85655	101.47	0.0923566	11831.9	0.649466	558.87
Heilongjiang	2017	256.78	226	275.86	323.77	0.502626	41916	0.662107	0.149763	47.3	7.9395	101.35	0.103918	12664.8	0.662107	573.11
Heilongjiang	2018	274.73	256.12	254.88	372.28	0.523282	43274.4	0.681575	0.14431	49.1	8.07228	101.967	0.136183	13803.7	0.681575	544.38
Heilongjiang	2019	292.87	275.79	274.64	382.41	0.556406	36182.8	0.701843	0.15303	50.1	8.22811	102.797	0.138071	14982.1	0.701843	555.13
Heilongjiang	2020	306.08	290.48	293.69	380.09	0.588473	42634.6	0.659056	0.150252	49.5	8.42859	102.3	0.111784	16168.4	0.659056	562.42
Henan	2011	28.4	13.54	38.11	59.81	0.391893	28661	0.404704	0.0807407	34	8.0266	105.627	0.0800582	6604	0.404704	857.14
Henan	2012	83.68	61.93	98.07	129.37	0.394678	31499	0.419901	0.0849418	35.7	8.02019	102.544	0.112769	7524.9	0.419901	1106.51
Henan	2013	142.08	105.06	155.23	240.42	0.406527	34211	0.435997	0.0903613	37.3	8.09406	102.879	0.117387	8475.3	0.435997	1171.52
Henan	2014	166.65	157.52	132.24	259.31	0.429014	37072	0.450503	0.0882172	38.9	8.16201	101.9	0.115434	9966.1	0.450503	1201.38
Henan	2015	205.34	181.5	151.05	382.73	0.450248	39123	0.470199	0.100222	40.8	8.09884	101.301	0.123917	10852.9	0.470199	1271
Henan	2016	223.12	200.65	199.22	340.8	0.444467	42575	0.487799	0.10108	42.7	8.02	101.918	0.117522	11696.7	0.487799	1343.76
Henan	2017	266.92	241.45	279.56	328.09	0.455785	46674	0.505596	0.118471	44	8.16562	101.365	0.116931	12719.2	0.505596	1493.11
Henan	2018	295.76	278.46	275.74	389.27	0.475617	50152.2	0.522405	0.127392	47.2	8.28569	102.252	0.109743	13830.7	0.522405	1664.67
Henan	2019	322.12	309.34	301.85	401.16	0.506902	56387.8	0.540097	0.13268	48.5	8.30217	103.007	0.105946	15163.7	0.540097	1810.71
Henan	2020	340.81	331.16	321.21	408.32	0.533364	55435	0.554289	0.130626	48.7	8.16639	102.8	0.121555	16107.9	0.554289	1882.56
HUBEI	2011	39.82	35.17	53.56	30.18	0.366498	34197	0.517795	0.102868	38.6	7.98964	105.759	0.108779	6897.9	0.517795	488.16
HUBEI	2012	101.42	82.06	125.84	121	0.373203	38572	0.532295	0.0933359	38.8	8.07385	102.905	0.0893153	7851.7	0.532295	732.37
HUBEI	2013	164.76	123.74	197.04	241.51	0.391657	42826	0.545102	0.0931467	41.9	8.08289	102.82	0.0887812	8867	0.545102	690.63
HUBEI	2014	190.14	176.61	175.7	261.07	0.415854	47145	0.557307	0.0887766	43.3	7.96407	102	0.0936133	10849.1	0.557307	773.35
HUBEI	2015	226.75	199.53	189.08	385.07	0.427049	50654	0.571795	0.107314	45	8.0433	101.515	0.0935011	11843.9	0.571795	913.05
HUBEI	2016	239.86	215.55	233.41	331.83	0.424831	55665	0.585692	0.11725	46.2	8.00868	102.174	0.0784433	12725	0.585692	1047.37
HUBEI	2017	285.28	253.63	317.58	331.1	0.438941	60199	0.598797	0.116115	48.3	7.94025	101.546	0.0840229	13812.1	0.598797	1101.35
HUBEI	2018	319.48	292.56	322.44	402.99	0.454087	66615.7	0.610005	0.123906	49.7	8.18799	101.95	0.0831177	14977.8	0.610005	1065.64
HUBEI	2019	344.4	320.79	348.53	414.89	0.463369	77386.5	0.618306	0.128958	50.4	8.0974	103.094	0.0867997	16390.9	0.618306	1147.1
HUBEI	2020	358.64	336.54	369.58	411.73	0.484976	74440.5	0.632224	0.129084	51.3	8.36252	102.7	0.0985656	16305.9	0.632224	1192.02
HUNAN	2011	32.68	15.33	60.73	39.02	0.376407	29880	0.449704	0.099843	40.2	8.09589	105.528	0.0646864	6567.1	0.449704	540.83
HUNAN	2012	93.71	63.39	132.38	123.56	0.375963	33480	0.4622	0.0964242	41.1	8.03087	102.012	0.0653321	7440.2	0.4622	807.58
HUNAN	2013	147.71	103.46	175	244.25	0.400353	36943	0.476303	0.10256	42.6	8.29613	102.545	0.0662196	8372.1	0.476303	809.45
HUNAN	2014	167.27	150.42	153.46	247.99	0.421509	40271	0.489805	0.105636	44	8.34389	101.9	0.0731774	10060.2	0.489805	833.27
HUNAN	2015	206.38	170.07	174.47	384.24	0.434338	42754	0.507906	0.122962	46	8.34108	101.38	0.0639496	10992.5	0.507906	928.54
HUNAN	2016	217.69	186.13	219.8	318.07	0.444338	46382	0.527004	0.125103	48.6	8.40634	101.878	0.0564984	11930.4	0.527004	1032.37
HUNAN	2017	261.12	223.47	297.7	318.96	0.443549	49558	0.546193	0.148713	51.3	8.49745	101.426	0.0719194	12935.8	0.546193	1115.33
HUNAN	2018	286.81	258.07	286.55	382.19	0.461188	52948.6	0.560904	0.171415	53.2	8.37527	101.961	0.0846521	14092.5	0.560904	1186.72
HUNAN	2019	310.85	282.28	311.81	403.46	0.483543	57540.3	0.574503	0.176896	52.2	8.44543	102.916	0.10868	15394.8	0.574503	1270.02
HUNAN	2020	332.03	302.28	347.44	402.3	0.506379	62900.2	0.587648	0.148069	51.7	8.36092	102.3	0.116436	16584.6	0.587648	1325.25
Inner Mongolia	2011	28.89	24.65	30.27	40.35	0.340531	57974	0.570445	0.201068	43.4	7.96609	105.581	0.0814742	6641.6	0.570445	390.69
Inner Mongolia	2012	91.68	75.03	95.44	139.78	0.34155	63886	0.584172	0.193424	42.6	8.17338	103.102	0.067881	7611.3	0.584172	439.97
Inner Mongolia	2013	146.59	116.37	138.84	260.45	0.358653	67836	0.598289	0.181974	43.4	8.08202	103.227	0.0652054	8595.7	0.598289	456.87
Inner Mongolia	2014	172.56	165.46	114.88	300.84	0.362023	71046	0.609718	0.18598	44.4	7.85485	101.6	0.0735441	9976.3	0.609718	477.77
Inner Mongolia	2015	214.55	185.34	136.04	453.66	0.378718	71101	0.620984	0.237446	46.7	8.00263	101.128	0.0612362	10775.9	0.620984	536.53
Inner Mongolia	2016	229.93	202	184.89	404	0.392405	72064	0.634072	0.257032	47.5	8.07822	101.197	0.0560714	11609	0.634072	554.97
Inner Mongolia	2017	258.5	238.92	249.2	340.1	0.390138	63764	0.646116	0.27908	49.5	8.02102	101.705	0.0628748	12584.3	0.646116	561.85
Inner Mongolia	2018	271.57	269.49	232.31	349.76	0.410049	68302	0.655161	0.312024	49.9	8.07664	101.823	0.0643271	13802.6	0.655161	576.33
Inner Mongolia	2019	293.89	291.45	260.31	362.98	0.416135	67852.1	0.664679	0.286864	49.9	8.13503	102.386	0.0638828	15282.8	0.664679	609.97
Inner Mongolia	2020	309.39	310.4	275.66	367.4	0.431063	72062.4	0.674838	0.268338	48.8	8.42762	101.9	0.0598778	16566.9	0.674838	642.17
Jiangxi	2011	29.74	13.97	54.82	36.21	0.335479	26150	0.457488	0.145457	33.9	8.03735	105.249	0.17545	6891.6	0.457488	474.43
Jiangxi	2012	91.93	59.82	132.68	123.92	0.339701	28800	0.473944	0.166638	34.9	8.06037	102.749	0.164686	7829.4	0.473944	622.06
Jiangxi	2013	146.13	99.81	183.73	230.78	0.333195	31930	0.490349	0.174938	35.6	8.3015	102.531	0.159144	8781.5	0.490349	664.53
Jiangxi	2014	175.69	148.73	167.19	280.18	0.351	34674	0.505469	0.185077	37	8.11708	102.3	0.167533	10116.6	0.505469	711.72
Jiangxi	2015	208.35	170.86	182.48	379.14	0.354047	36724	0.522943	0.196544	39.9	8.00948	101.507	0.15737	11139.1	0.522943	793.27
Jiangxi	2016	223.76	188.79	222.74	341.08	0.367422	40400	0.539858	0.195175	42.8	7.95681	101.963	0.14459	12137.7	0.539858	848.88
Jiangxi	2017	267.17	228.52	305.92	324.38	0.378799	43424.4	0.557061	0.192813	44.2	8.07688	101.988	0.148123	13241.8	0.557061	940.57
Jiangxi	2018	296.23	266.46	296.52	394	0.395372	47433.9	0.573454	0.188653	47.4	8.12492	102.108	0.140372	14459.9	0.573454	1054.41
Jiangxi	2019	319.13	294.32	319.18	400.97	0.408183	53164	0.5907	0.191049	47.8	8.18325	102.85	0.142319	15796.3	0.5907	1148.5
Jiangxi	2020	340.61	316.14	353.23	398.52	0.425293	56871.1	0.604372	0.207011	48.1	8.17272	102.6	0.155234	16980.8	0.604372	1223.59
Jilin	2011	24.51	23.75	24.04	27.86	0.348657	38460	0.534055	0.131358	34.8	7.93907	105.246	0.184219	7510	0.534055	319.82
Jilin	2012	87.23	69.43	93.83	133.99	0.34558	43415	0.545293	0.120932	34.8	8.07423	102.489	0.178674	8598.2	0.545293	451.05
Jilin	2013	138.36	106.85	147.95	224.97	0.357888	47428	0.557421	0.122877	36.1	7.9937	102.899	0.169689	9621.2	0.557421	422.09
Jilin	2014	165.62	154.91	136.01	254.75	0.368421	50160	0.568092	0.111012	36.2	7.92631	102	0.162596	10780.1	0.568092	407.1
Jilin	2015	208.2	175.49	154.68	413.47	0.380166	51086	0.576311	0.141765	38.8	8.00358	101.652	0.117365	11326.2	0.576311	477.57
Jilin	2016	217.07	191.94	204.14	323.59	0.39835	53868	0.587495	0.185235	42.4	8.05955	101.631	0.11755	12122.9	0.587495	499.7
Jilin	2017	254.76	227.45	273.62	310.72	0.420781	54838	0.59711	0.247885	45.8	7.91017	101.566	0.11463	112950	0.59711	508.09
Jilin	2018	276.08	256.55	255.23	378.46	0.370286	55610.9	0.608575	0.254812	53.7	7.98836	102.109	0.121596	13748.2	0.608575	513.82
Jilin	2019	292.77	275.75	275.93	379.62	0.407231	43475	0.616176	0.252471	53.8	8.13464	102.99	0.111207	14936	0.616176	500.53
Jilin	2020	308.26	290.78	297.63	385.29	0.407726	50799.8	0.626459	0.232322	52.2	8.42572	102.3	0.103593	16067	0.626459	526.69
Shanxi	2011	33.41	28.94	21.61	69.57	0.344949	31357	0.498007	0.217738	32.6	8.26068	105.213	0.0874049	5601.4	0.498007	421.79
Shanxi	2012	92.98	75.2	86.48	163.5	0.352382	33628	0.513275	0.242883	35.8	8.39221	102.498	0.0812794	6356.6	0.513275	558.03
Shanxi	2013	144.22	115.4	139.08	248.75	0.359153	34984	0.528854	0.249311	38.4	8.40684	103.061	0.0815841	7153.5	0.528854	542.44
Shanxi	2014	167.66	163.16	124.78	260.43	0.376868	35070	0.543141	0.217799	41.2	8.41931	101.7	0.0824451	8809.4	0.543141	507.28
Shanxi	2015	206.3	186.14	141.52	390.57	0.377852	34919	0.558681	0.255033	49.8	8.61657	100.598	0.0772542	9453.9	0.558681	602.85
Shanxi	2016	224.81	205.51	189.38	352.96	0.375456	35532	0.572823	0.275067	51.1	8.69011	101.073	0.0926389	10082.5	0.572823	606.97
Shanxi	2017	259.95	243.02	254.98	324.92	0.359939	42060	0.58604	0.324465	49.2	8.83696	101.112	0.0801161	10787.5	0.58604	620.67
Shanxi	2018	283.65	277.03	249.73	367.19	0.373815	45328	0.598629	0.401114	51.1	8.72868	101.793	0.0860959	11750	0.598629	668.03
Shanxi	2019	308.73	305.61	277.89	375.07	0.381888	45724	0.612925	0.420051	51.1	8.80273	102.721	0.085335	12902.4	0.612925	696.28
Shanxi	2020	325.73	327.29	291.37	383.04	0.393614	50527.9	0.625372	0.379938	51.2	8.84319	102.9	0.0854584	13878	0.625372	733.36

## Sheet: Western Region
		Core explanatory variable				Explained variable	Control variables				Alternative control variables
code	year	Digital Inclusive Finance Index（Total Index）	Breadth of coverage（The breadth of coverage of digital financial inclusion）	Depth of use（Depth of use of digital inclusive finance）	Degree of digitisation（The extent of digital inclusion in finance）	Agricultural development quality (agricultural development level)	Level of economic development（Gross regional product per capita）	Level of urbanisation (urban population/resident population)	Level of government intervention (state expenditure on agriculture, forestry and water affairs/regional GDP)	Level of industrial structure（Share of tertiary sector value added in GDP (%)）	Rural human capital accumulationx(EDU)	Consumer Price Index (CPI)Used to express the inflation rate	Degree of regional openness（Total imports and exports/GDP）	Disposable income per capita	Urbanisation rate = urban resident population / total resident population	State financial expenditure on education
Chongqing	2011	41.89	40.38	47.46	36.77	0.310396	34500	0.544695	0.185828	47.2	7.32468	105.303	0.185654	6480.4	0.544695	318.7
Chongqing	2012	100.02	85.39	116.14	119.05	0.317365	38914	0.56691	0.192773	46.6	7.29283	102.584	0.289639	7383.3	0.56691	471.49
Chongqing	2013	159.86	125.27	178.2	240.74	0.322418	43223	0.583693	0.192294	46.8	7.41	102.653	0.326556	8332	0.583693	437.28
Chongqing	2014	184.71	175.57	157.88	263.63	0.340774	47850	0.597996	0.18466	46.9	7.38663	101.8	0.400866	9489.8	0.597996	469.98
Chongqing	2015	221.84	197.46	171.58	393.65	0.349084	52321	0.615309	0.198687	48.4	7.59185	101.254	0.289148	10504.7	0.615309	536.24
Chongqing	2016	233.89	214.03	211.54	340.1	0.354683	58502	0.633376	0.19154	50	7.68528	101.792	0.231275	11548.8	0.633376	575.18
Chongqing	2017	276.31	249.5	301.21	319.57	0.371304	63442	0.64969	0.180714	51.5	7.63524	101.009	0.224096	12637.9	0.64969	626.3
Chongqing	2018	301.53	285.11	285.6	384.74	0.387589	65932.7	0.665297	0.188032	52.6	7.66458	102.047	0.242203	13781.2	0.665297	680.99
Chongqing	2019	325.47	311.03	310.36	400.62	0.411597	75828	0.681504	0.184645	53.6	7.86628	102.687	0.245332	15133.3	0.681504	728.26
Chongqing	2020	344.76	329.39	343.91	397.12	0.420334	78170.4	0.694662	0.169848	52.8	7.9454	102.3	0.259806	16361.4	0.694662	754.97
Gansu and Su	2011	18.84	4.99	12.76	75.61	0.344799	19595	0.372453	0.213358	41.6	7.41761	105.867	0.117037	3909.4	0.372453	284.33
Gansu and Su	2012	76.29	54.72	68.98	160.79	0.356222	21978	0.387843	0.23937	42.8	7.64996	102.693	0.104181	4506.7	0.387843	367.92
Gansu and Su	2013	128.39	96.77	114.2	258.6	0.361787	24539	0.405006	0.243283	44.6	7.48371	103.163	0.105402	5107.8	0.405006	377.06
Gansu and Su	2014	159.76	148.1	107.29	293.6	0.369042	26433	0.422797	0.228986	46	7.47612	102.1	0.0814274	6276.6	0.422797	401.26
Gansu and Su	2015	199.78	169.67	125.25	434.64	0.380831	26165	0.442449	0.290486	50.6	7.44744	101.558	0.0755402	6936.2	0.442449	498.33
Gansu and Su	2016	204.11	189.28	172.66	310.24	0.357639	27643	0.460714	0.271937	52.5	7.55877	101.286	0.0657025	7456.9	0.460714	548.95
Gansu and Su	2017	243.78	227.38	240.39	304.1	0.370614	28496.5	0.481205	0.340009	54	7.5405	101.39	0.0444154	8076.1	0.481205	567.35
Gansu and Su	2018	266.82	261.29	227.52	356.54	0.392101	31336.1	0.496899	0.419461	54.5	7.61024	102.044	0.0490995	8804.1	0.496899	592.96
Gansu and Su	2019	289.14	287.31	251.74	363.16	0.397037	32994.6	0.507015	0.408107	55	7.73056	102.308	0.0436786	9628.9	0.507015	636.05
Gansu and Su	2020	305.5	308.87	265.35	367.36	0.404537	35994.8	0.522416	0.390573	55.1	8.00779	102	0.0412325	10344.3	0.522416	662.99
Guizhou	2011	18.47	3.06	27.51	52.92	0.273836	16413	0.350312	0.275086	48.8	6.84735	105.147	0.0562151	4145.4	0.350312	376.86
Guizhou	2012	75.87	49.87	89.92	136.21	0.32417	19710	0.363005	0.283956	47.8	6.99744	102.713	0.0620887	4753	0.363005	500.51
Guizhou	2013	121.22	89.59	125.46	217.93	0.314284	23151	0.37891	0.262998	47.1	7.23997	102.543	0.0643947	5434	0.37891	560.67
Guizhou	2014	154.62	139.9	114.08	276.9	0.355327	26437	0.402393	0.25222	44.5	7.19632	102.4	0.0721303	6671.2	0.402393	637.03
Guizhou	2015	193.29	160.98	132.74	410.01	0.373645	29847	0.429612	0.236085	46.2	7.23818	101.814	0.0722131	7386.9	0.429612	772.91
Guizhou	2016	209.45	180.7	182.7	353.03	0.392404	33246	0.455588	0.216453	46.3	7.22548	101.356	0.0321043	8090.3	0.455588	843.54
Guizhou	2017	251.46	227.77	258.44	316.99	0.388646	37956.1	0.477597	0.183754	48.5	7.49715	100.91	0.0405061	8869.1	0.477597	901.96
Guizhou	2018	276.91	267.39	241.33	373.01	0.393205	41243.6	0.495395	0.181995	50.1	7.40419	101.753	0.0327691	9716.1	0.495395	985.95
Guizhou	2019	293.51	292.66	245.66	383.3	0.420011	46433	0.514813	0.260578	50.3	7.30903	102.386	0.0270199	10756.3	0.514813	1067.62
Guizhou	2020	307.94	313.24	258.2	380.81	0.43301	46266.7	0.531507	0.247215	50.9	7.74417	102.6	0.030606	11642.3	0.531507	1073.34
Ningxia	2011	31.31	32.27	23.16	42.96	0.337147	33043	0.491667	0.348741	43.3	7.64072	106.338	0.0764219	5410	0.491667	103.02
Ningxia	2012	87.13	76.78	90.34	115.46	0.346784	36394	0.497724	0.372002	44.6	7.51358	102.035	0.0656639	6180.3	0.497724	106.45
Ningxia	2013	136.74	115.08	129.02	222.32	0.352371	39613	0.510961	0.370312	45.4	7.58003	103.408	0.0856114	6931	0.510961	112.95
Ningxia	2014	165.26	167.18	114.28	251.55	0.373913	41834	0.523009	0.3444	46.2	7.56309	101.9	0.134959	8410	0.523009	122.68
Ningxia	2015	214.7	190.35	134.87	440.18	0.379079	43805	0.539327	0.357416	47.5	7.60757	101.15	0.0902907	9118.7	0.539327	142.51
Ningxia	2016	212.36	205.92	179.62	293.12	0.382575	47194	0.546619	0.398989	48.9	7.75744	101.458	0.0776731	9851.6	0.546619	152.57
Ningxia	2017	255.59	242.42	252.21	305.24	0.382579	50765	0.560709	0.428659	48.3	7.64078	101.592	0.106321	10737.9	0.560709	170.65
Ningxia	2018	272.92	274.25	225.27	355.14	0.386351	54094.2	0.570704	0.40695	49.6	7.60876	102.331	0.0711953	11707.6	0.570704	170.47
Ningxia	2019	292.31	299.04	241.55	362.35	0.385501	54217	0.579916	0.367639	50.3	7.78779	102.061	0.0642209	12858.4	0.579916	179.33
Ningxia	2020	310.02	320.45	262.72	361.52	0.401673	54527.8	0.64905	0.418235	50.3	8.18893	101.5	0.0313163	13889.4	0.64905	208.42
Qinghai	2011	18.33	1.96	6.76	93.42	0.318387	29522	0.462324	0.496398	48.5	6.68779	106.138	0.0435402	4608.5	0.462324	130.11
Qinghai	2012	61.47	47.12	51.85	126.3	0.322277	33181	0.476182	0.55179	48	6.65029	103.06	0.0478026	5364.4	0.476182	171.81
Qinghai	2013	118.01	88.18	113.42	224.82	0.329719	36875	0.490893	0.573397	48.3	6.82752	103.948	0.0507057	6196.4	0.490893	121.51
Qinghai	2014	145.93	139.24	108.4	236.23	0.338691	39671	0.504167	0.580809	49.6	6.87243	102.8	0.0571117	7282.7	0.504167	156.31
Qinghai	2015	195.15	159.59	136.5	419.14	0.332784	41252	0.512998	0.613107	51.8	6.59977	102.619	0.0599132	7933.4	0.512998	163.19
Qinghai	2016	200.38	177.73	182.26	308.11	0.350399	43531	0.52646	0.690285	51.8	6.9665	101.821	0.0449804	8664.4	0.52646	171.36
Qinghai	2017	240.2	215.67	251.09	301.42	0.355145	44047	0.541809	0.656306	50.7	7.15767	101.498	0.0179607	9462.3	0.541809	187.51
Qinghai	2018	263.12	251.69	235.31	351.43	0.363345	47689.5	0.559796	0.703582	50.4	7.20445	102.54	0.0175109	10393.3	0.559796	199.1
Qinghai	2019	282.65	272.9	252.75	369.19	0.367178	48981.5	0.572034	0.763113	50.5	7.0725	102.45	0.0127789	11499.4	0.572034	221.37
Qinghai	2020	298.23	292.06	264.67	379.58	0.382341	50818.6	0.600371	0.588319	50.8	7.57984	102.6	0.00757242	12342.5	0.600371	218.14
Shaanxi	2011	40.96	37.81	29.74	71.74	0.345979	33464	0.473572	0.189718	34.8	8.21162	105.703	0.0777029	5027.9	0.473572	529.46
Shaanxi	2012	98.24	83.62	98.61	145.88	0.349805	38564	0.497227	0.172477	34.7	8.18505	102.788	0.0660558	5762.5	0.497227	703.34
Shaanxi	2013	148.37	123.6	145.94	234.55	0.351081	43117	0.515773	0.173915	36	8.38508	103.046	0.0783743	6502.6	0.515773	710.11
Shaanxi	2014	178.73	173.25	139	269	0.375062	46929	0.53018	0.165567	37	8.35514	101.6	0.0965922	7932.2	0.53018	693.83
Shaanxi	2015	216.12	194.92	157.95	391.85	0.389692	47626	0.547322	0.180851	42.6	8.3501	100.962	0.106128	8688.9	0.547322	758.07
Shaanxi	2016	229.37	211.17	202.87	337.6	0.390934	51015	0.564017	0.185585	42.4	8.31889	101.255	0.104442	9396.4	0.564017	777.53
Shaanxi	2017	266.85	246.48	276	317.47	0.388053	57266.3	0.580686	0.1742	42.4	8.11671	101.637	0.126408	10264.5	0.580686	828.25
Shaanxi	2018	295.95	281.05	277.15	379.31	0.406988	63477.5	0.59654	0.197133	45.5	8.48477	102.1	0.147332	11212.8	0.59654	871.44
Shaanxi	2019	322.89	308.21	309.14	396.36	0.42364	66649	0.623549	0.202425	45.8	8.69431	102.879	0.13649	12325.7	0.623549	951.23
Shaanxi	2020	342.04	329.53	331.73	402.11	0.435657	66291.6	0.626599	0.202756	47.9	8.58206	102.5	0.143606	13316.5	0.626599	998.58
Si Chuan	2011	40.16	29.02	58.56	43.5	0.328954	26133	0.417572	0.127775	38.8	7.57935	105.34	0.146427	6128.6	0.417572	684.66
Si Chuan	2012	100.13	74.36	126.5	137.31	0.330892	29608	0.43483	0.127007	40	7.51581	102.535	0.156065	7001.4	0.43483	993.2
Si Chuan	2013	153.04	114.03	176.71	238.82	0.35571	32617	0.448884	0.131967	40.9	7.27428	102.808	0.150812	7895.3	0.448884	1036.41
Si Chuan	2014	173.82	162.58	159.82	236.39	0.365565	35128	0.463067	0.141353	42.5	7.3326	101.6	0.149264	9347.7	0.463067	1056.91
Si Chuan	2015	215.48	182.08	176.54	396.51	0.378412	36775	0.477306	0.151965	44.4	7.49681	101.461	0.105076	10247.4	0.477306	1252.33
Si Chuan	2016	225.41	197	216.54	335.38	0.394734	40003	0.492752	0.149113	47.6	7.46403	101.899	0.0988298	11203.1	0.492752	1301.85
Si Chuan	2017	267.8	231.87	301.54	325.14	0.404152	44651.3	0.508698	0.144428	50.4	7.60534	101.412	0.121313	12226.9	0.508698	1389.2
Si Chuan	2018	294.3	266.15	295.83	384.51	0.419377	48883.2	0.524156	0.181357	52.3	7.50047	101.736	0.138698	13331.4	0.524156	1461.78
Si Chuan	2019	317.11	291.22	319.53	398.23	0.438147	55774	0.539444	0.174489	52.4	7.59579	103.199	0.146411	14670.1	0.539444	1578.88
Si Chuan	2020	334.82	310.76	344.86	396.05	0.442604	58125.5	0.567049	0.160722	52.4	7.93549	103.2	0.165774	15929.1	0.567049	1686.16
Xinjiang	2011	20.34	12.92	23.6	38.92	0.413147	30087	0.432225	0.150831	36.6	7.77876	105.949	0.225639	5442.2	0.432225	399.8
Xinjiang	2012	82.45	60.88	85.14	148.76	0.416599	33796	0.435863	0.173914	38.9	7.83276	103.826	0.214369	6393.7	0.435863	473.86
Xinjiang	2013	143.4	101.44	146.39	276.48	0.440472	37553	0.440656	0.158744	42.7	8.09692	103.946	0.203385	7296.5	0.440656	532.67
Xinjiang	2014	163.67	151.28	134.87	256.91	0.431898	40648	0.455441	0.176075	43.5	8.15428	102.1	0.18348	8723.8	0.455441	567.2
Xinjiang	2015	205.49	172.01	148.6	419.4	0.437955	40036	0.467296	0.207607	47.9	8.1032	100.567	0.131632	9425.1	0.467296	647.93
Xinjiang	2016	208.72	190.32	190.11	303.31	0.446163	40564	0.477512	0.241267	48.9	7.96938	101.368	0.121646	10183.2	0.477512	664.52
Xinjiang	2017	248.69	228.82	249.1	313.56	0.441698	44941	0.486774	0.184097	49.4	8.09237	102.187	0.124441	11045.3	0.486774	722.59
Xinjiang	2018	271.84	267.35	232.94	357.37	0.457858	49474.7	0.502381	0.215342	50.4	8.1526	102.029	0.10332	11974.5	0.502381	812.88
Xinjiang	2019	294.34	293.48	256.31	366.3	0.474252	54280	0.51145	0.259577	51.6	8.2785	101.944	0.120279	13121.7	0.51145	863.07
Xinjiang	2020	308.35	310.22	273.85	364.88	0.487335	53593.2	0.564138	0.279795	51.2	8.05275	101.5	0.106917	14056.1	0.564138	908.11
Yunnan	2011	24.91	7.47	48.39	39.81	0.293445	19265	0.365693	0.213404	45.3	6.98472	104.855	0.108711	4722	0.365693	483
Yunnan	2012	84.43	52.78	111.96	138.91	0.289608	22195	0.38469	0.210064	45	7.0148	102.734	0.119532	5416.5	0.38469	674.82
Yunnan	2013	137.9	95.59	153.55	249.15	0.310335	25322	0.399892	0.187986	46.4	7.18886	103.116	0.122187	6141.3	0.399892	685.97
Yunnan	2014	164.05	147.22	144.3	255.54	0.342506	27264	0.4121	0.183162	47.4	7.15789	102.4	0.129524	7456.1	0.4121	674.94
Yunnan	2015	203.76	167.96	158.79	403.67	0.347588	28806	0.429294	0.185432	49.4	7.24966	101.887	0.101966	8242.1	0.429294	767.46
Yunnan	2016	217.34	185.37	203.17	348.65	0.354897	31093	0.446397	0.199106	51.3	7.25169	101.511	0.0807609	9019.8	0.446397	871.14
Yunnan	2017	256.27	223.54	282.85	316.08	0.367203	34221	0.462902	0.171788	53.2	7.44627	100.95	0.0856525	9862.2	0.462902	998.33
Yunnan	2018	285.79	262.29	278.84	376.06	0.379579	37136.3	0.474399	0.204596	53.2	7.53618	101.575	0.0946246	10767.9	0.474399	1077.43
Yunnan	2019	303.46	284.43	291.12	388.74	0.401555	47944	0.486699	0.257396	52.2	7.53279	102.534	0.100082	11902.4	0.486699	1069.85
Yunnan	2020	318.48	302.46	309.45	387.78	0.410592	51975.2	0.500381	0.210769	51.5	7.66085	103.6	0.109549	12841.9	0.500381	1162.02

## Sheet: 2st-RHMC
	Province	Total Index	Breadth of coverage	Depth of use	Degree of digitisation	Rural human capital accumulationx(EDU)	Consumer Price Index (CPI)Used to express the inflation rate	Degree of regional openness（Total imports and exports/GDP）	Disposable income per capita	Urbanisation rate = urban resident population / total resident population	State financial expenditure on education	There are five main levels of literacy among rural residents' household labour force: illiterate or rarely literate, primary school, junior high school, senior high school, and college or college or above. Considering the realistic situation, the years of education for those who are illiterate or have little literacy are expressed by the median value of 3 for primary school system, and the others…
2011	Anhui Province	33.07	20.2	55.58	34.66	7.57133	105.562	0.124176	6232.2	0.447706	564.71	Gedu=P1*3+P2*6+P3*9+P4*12+P5*16
2012	Anhui Province	96.63	66.06	138.06	122.31	7.54295	102.261	0.135202	7160.5	0.465775	717.94	Edu = Gedu/(P1+P2+P3+P4+P5)
2013	Anhui Province	150.83	106.51	190.86	224.45	7.72518	102.409	0.136955	8097.9	0.481947	736.59
2014	Anhui Province	180.59	156.56	173.84	272.22	7.87707	101.6	0.134143	9916.4	0.498549	743.07
2015	Anhui Province	211.28	171.65	189.78	381.23	7.9048	101.286	0.125044	10820.7	0.516137	856.73
2016	Anhui Province	228.78	194.89	229.95	338.54	7.83211	101.77	0.112136	11720.5	0.533947	910.87
2017	Anhui Province	271.6	234.7	309.55	324.48	7.80794	101.232	0.122908	12758.2	0.552386	1014.91
2018	Anhui Province	303.83	273.41	309.62	393.79	7.8696	101.983	0.122267	13996	0.569289	1113.26
2019	Anhui Province	330.29	301.15	341.53	406.11	7.92314	102.744	0.128682	15416	0.583191	1222.21
2020	Anhui Province	350.16	323.75	366.15	408.38	8.21747	102.7	0.13918	16620.2	0.583066	1261.86
2011	Beijing	79.41	97.53	72.23	32.59	9.16857	105.636	1.46378	14735.7	0.861957	520.08
2012	Beijing	150.65	155.56	159.42	118.47	9.5417	103.258	1.35412	16475.7	0.862705	628.65
2013	Beijing	215.62	193.86	247.5	229.57	9.11253	103.296	1.25711	18337.5	0.864047	681.18
2014	Beijing	235.36	243.92	219.89	235.22	9.43567	101.6	1.11334	18867.3	0.865039	742.05
2015	Beijing	276.38	268.39	234.17	379.48	9.58028	101.846	0.802936	20568.7	0.86723	855.67
2016	Beijing	286.37	285.65	263.74	329.9	9.58266	101.399	0.693552	22309.5	0.86779	887.37
2017	Beijing	329.94	316.12	357.24	326.02	9.91223	101.91	0.732089	24240.5	0.869508	964.62
2018	Beijing	368.54	353.87	366.78	420.19	9.77507	102.489	0.824503	26490.3	0.870803	1025.51
2019	Beijing	399	384.66	402.07	440.83	9.79694	102.292	0.810529	28928.4	0.873562	1137.18
2020	Beijing	417.88	397	445.83	436.02	10.0216	101.7	0.640113	30125.7	0.875348	1138.29
2011	Chongqing	41.89	40.38	47.46	36.77	7.32468	105.303	0.185654	6480.4	0.544695	318.7
2012	Chongqing	100.02	85.39	116.14	119.05	7.29283	102.584	0.289639	7383.3	0.56691	471.49
2013	Chongqing	159.86	125.27	178.2	240.74	7.41	102.653	0.326556	8332	0.583693	437.28
2014	Chongqing	184.71	175.57	157.88	263.63	7.38663	101.8	0.400866	9489.8	0.597996	469.98
2015	Chongqing	221.84	197.46	171.58	393.65	7.59185	101.254	0.289148	10504.7	0.615309	536.24
2016	Chongqing	233.89	214.03	211.54	340.1	7.68528	101.792	0.231275	11548.8	0.633376	575.18
2017	Chongqing	276.31	249.5	301.21	319.57	7.63524	101.009	0.224096	12637.9	0.64969	626.3
2018	Chongqing	301.53	285.11	285.6	384.74	7.66458	102.047	0.242203	13781.2	0.665297	680.99
2019	Chongqing	325.47	311.03	310.36	400.62	7.86628	102.687	0.245332	15133.3	0.681504	728.26
2020	Chongqing	344.76	329.39	343.91	397.12	7.9454	102.3	0.259806	16361.4	0.694662	754.97
2011	Fujian Province	61.76	63.28	68.51	44.5	7.90133	105.263	0.517356	8778.6	0.581131	406.73
2012	Fujian Province	123.21	112.74	140.25	126.79	7.89467	102.43	0.48753	9967.2	0.593075	562.3
2013	Fujian Province	183.1	157.43	194.12	247.85	7.81794	102.472	0.465982	11184.2	0.607979	574.91
2014	Fujian Province	202.59	204.22	164.85	265.76	7.78543	102	0.436925	12650.2	0.620025	634.6
2015	Fujian Province	245.21	226.6	198.23	392.01	7.85864	101.727	0.392118	13792.7	0.632279	757.51
2016	Fujian Province	252.67	240.47	245.12	306.7	7.58584	101.691	0.351809	14999.2	0.643924	789.11
2017	Fujian Province	299.28	275.4	334.33	314.47	7.79724	101.177	0.341197	16334.8	0.657811	842.21
2018	Fujian Province	334.44	312.31	334.3	407.76	7.86915	101.525	0.320553	17821.2	0.669834	925.06
2019	Fujian Province	360.51	340.65	363.73	420.25	7.90871	102.635	0.314738	19568.4	0.678704	968.54
2020	Fujian Province	380.13	359.21	401.8	409.82	8.17179	102.2	0.318408	20880.3	0.687437	1031.57
2011	Gansu Province	18.84	4.99	12.76	75.61	7.41761	105.867	0.117037	3909.4	0.372453	284.33
2012	Gansu Province	76.29	54.72	68.98	160.79	7.64996	102.693	0.104181	4506.7	0.387843	367.92
2013	Gansu Province	128.39	96.77	114.2	258.6	7.48371	103.163	0.105402	5107.8	0.405006	377.06
2014	Gansu Province	159.76	148.1	107.29	293.6	7.47612	102.1	0.0814274	6276.6	0.422797	401.26
2015	Gansu Province	199.78	169.67	125.25	434.64	7.44744	101.558	0.0755402	6936.2	0.442449	498.33
2016	Gansu Province	204.11	189.28	172.66	310.24	7.55877	101.286	0.0657025	7456.9	0.460714	548.95
2017	Gansu Province	243.78	227.38	240.39	304.1	7.5405	101.39	0.0444154	8076.1	0.481205	567.35
2018	Gansu Province	266.82	261.29	227.52	356.54	7.61024	102.044	0.0490995	8804.1	0.496899	592.96
2019	Gansu Province	289.14	287.31	251.74	363.16	7.73056	102.308	0.0436786	9628.9	0.507015	636.05
2020	Gansu Province	305.5	308.87	265.35	367.36	8.00779	102	0.0412325	10344.3	0.522416	662.99
2011	Guangdong Province	69.48	63.41	80.97	68.66	8.18987	105.321	1.11166	9371.7	0.665703	1227.87
2012	Guangdong Province	127.06	111.37	149.38	138.31	8.1736	102.813	1.08961	10542.8	0.671497	1501.22
2013	Guangdong Province	184.78	153.33	208.44	245.61	8.15439	102.465	1.0816	11669.3	0.680896	1744.59
2014	Guangdong Province	201.53	199.63	175.04	255.98	8.05503	102.3	0.970067	12245.6	0.686204	1808.97
2015	Guangdong Province	240.95	225.52	195.87	373.79	8.40281	101.549	0.852175	13360.4	0.695102	2040.65
2016	Guangdong Province	248	240.07	236.5	295.07	8.26649	102.303	0.772289	14512.2	0.701503	2318.47
2017	Guangdong Province	296.17	275.91	328.17	304.92	8.45009	101.508	0.741624	15779.7	0.707396	2575.52
2018	Guangdong Province	331.92	312.44	329.93	399.86	8.4372	102.161	0.718027	17167.7	0.7181	2792.9
2019	Guangdong Province	360.61	339.98	364.5	421.66	8.43495	103.381	0.662226	18818.4	0.726503	3210.51
2020	Guangdong Province	379.53	356.94	404.35	409.06	8.4547	102.6	0.637462	20143.4	0.741524	3510.56
2011	Guangxi	33.89	19.98	44.06	61.33	7.80145	105.905	0.146459	5231.3	0.418904	456.89
2012	Guangxi	89.35	66.47	104.58	137.25	7.6647	103.235	0.164657	6007.5	0.43481	589.24
2013	Guangxi	141.46	106.97	153.84	232.82	7.7571	102.206	0.163321	6790.9	0.451067	609.93
2014	Guangxi	166.12	154.29	139.98	252.66	7.82874	102.1	0.183314	8683.2	0.465409	660.53
2015	Guangxi	207.23	176.33	153.46	406.94	7.79482	101.509	0.21504	9466.6	0.479942	789.69
2016	Guangxi	223.32	193.51	202.21	360.15	7.97897	101.605	0.196292	10359.5	0.492485	854.55
2017	Guangxi	261.94	232.73	279.52	326.44	8.0566	101.613	0.219657	11325.5	0.505808	920.2
2018	Guangxi	289.25	270.41	272.49	381.93	8.19618	102.322	0.210048	12434.8	0.518294	933.22
2019	Guangxi	309.91	295.26	292.48	390.01	8.30097	103.716	0.221606	13675.7	0.529707	1014.52
2020	Guangxi	325.17	311.98	313.24	390.41	7.95899	102.8	0.21882	14814.9	0.542073	1061.1
2011	Guizhou Province	18.47	3.06	27.51	52.92	6.84735	105.147	0.0562151	4145.4	0.350312	376.86
2012	Guizhou Province	75.87	49.87	89.92	136.21	6.99744	102.713	0.0620887	4753	0.363005	500.51
2013	Guizhou Province	121.22	89.59	125.46	217.93	7.23997	102.543	0.0643947	5434	0.37891	560.67
2014	Guizhou Province	154.62	139.9	114.08	276.9	7.19632	102.4	0.0721303	6671.2	0.402393	637.03
2015	Guizhou Province	193.29	160.98	132.74	410.01	7.23818	101.814	0.0722131	7386.9	0.429612	772.91
2016	Guizhou Province	209.45	180.7	182.7	353.03	7.22548	101.356	0.0321043	8090.3	0.455588	843.54
2017	Guizhou Province	251.46	227.77	258.44	316.99	7.49715	100.91	0.0405061	8869.1	0.477597	901.96
2018	Guizhou Province	276.91	267.39	241.33	373.01	7.40419	101.753	0.0327691	9716.1	0.495395	985.95
2019	Guizhou Province	293.51	292.66	245.66	383.3	7.30903	102.386	0.0270199	10756.3	0.514813	1067.62
2020	Guizhou Province	307.94	313.24	258.2	380.81	7.74417	102.6	0.030606	11642.3	0.531507	1073.34
2011	Hainan Province	45.56	30.96	57.74	71.63	8.01467	106.066	0.334391	6446	0.498089	127.27
2012	Hainan Province	102.94	79.51	120.72	147.98	8.2306	103.206	0.324116	7408	0.502526	158.79
2013	Hainan Province	158.26	121.75	173.37	251.39	8.40172	102.774	0.297857	8342.6	0.513149	174.57
2014	Hainan Province	179.62	170.99	153.8	255.03	8.28122	102.4	0.282519	9912.6	0.519132	175.95
2015	Hainan Province	230.33	192.26	184.91	438.59	8.43138	101.032	0.23296	10857.6	0.530936	206.84
2016	Hainan Province	231.56	210.09	220.35	322.83	8.32932	102.791	0.184293	11842.9	0.543916	214.24
2017	Hainan Province	275.64	253.39	297.53	309.34	8.73087	102.845	0.155737	12901.8	0.553062	220.87
2018	Hainan Province	309.72	294.4	300.23	377.54	9.07323	102.464	0.171591	13988.9	0.561628	248.98
2019	Hainan Province	328.75	319.41	314.46	385.58	8.6425	103.424	0.170208	15113.1	0.59369	273.5
2020	Hainan Province	344.05	335.87	337.24	383.46	8.75292	102.3	0.168812	16278.8	0.602687	295.84
2011	Hebei	32.42	18.46	44.19	57.15	8.19448	105.696	0.16189	7119.7	0.45654	652.11
2012	Hebei	89.32	65.46	108.15	133.9	8.33473	102.597	0.138308	8081.4	0.46965	865.54
2013	Hebei	144.98	105.66	162.85	242.35	8.20722	102.964	0.140183	9101.9	0.484138	837.63
2014	Hebei	160.76	149.97	131.34	249.86	8.25313	101.7	0.145907	10186.1	0.497392	868.87
2015	Hebei	199.53	172.78	151.45	375.2	8.18487	100.874	0.121541	11050.5	0.518884	1041.16
2016	Hebei	214.36	191.55	196.87	321.46	8.07861	101.511	0.108882	11919.4	0.540068	1134.9
2017	Hebei	258.17	232.89	273.45	313.87	8.28043	101.729	0.109858	12880.9	0.558307	1276.55
2018	Hebei	282.77	264.06	267.92	371.55	8.23275	102.449	0.109767	14030.9	0.574199	1385.59
2019	Hebei	305.06	284.39	297.33	387.38	8.40906	102.952	0.114473	15373.1	0.587418	1537.09
2020	Hebei	322.7	304.1	318.42	391.92	8.18806	102.1	0.121523	16467	0.600445	1596.26
2011	Heilongjiang	33.58	21.12	36.28	69.83	7.89652	105.829	0.250438	7590.7	0.572766	373.83
2012	Heilongjiang	87.91	66.48	100.46	135.89	7.80649	103.177	0.215408	8603.8	0.585822	544.79
2013	Heilongjiang	141.4	104.49	152.58	242.97	8.07243	102.244	0.20321	9634.1	0.600464	501.28
2014	Heilongjiang	167.8	152.48	142.48	264.41	8.0127	101.5	0.196339	10453.2	0.616269	505.94
2015	Heilongjiang	209.93	174.68	164.06	409.72	7.95201	101.122	0.111952	11095.2	0.635166	549.66
2016	Heilongjiang	221.89	191.24	206.54	350.97	7.85655	101.47	0.0923566	11831.9	0.649466	558.87
2017	Heilongjiang	256.78	226	275.86	323.77	7.9395	101.35	0.103918	12664.8	0.662107	573.11
2018	Heilongjiang	274.73	256.12	254.88	372.28	8.07228	101.967	0.136183	13803.7	0.681575	544.38
2019	Heilongjiang	292.87	275.79	274.64	382.41	8.22811	102.797	0.138071	14982.1	0.701843	555.13
2020	Heilongjiang	306.08	290.48	293.69	380.09	8.42859	102.3	0.111784	16168.4	0.659056	562.42
2011	Henan Province	28.4	13.54	38.11	59.81	8.0266	105.627	0.0800582	6604	0.404704	857.14
2012	Henan Province	83.68	61.93	98.07	129.37	8.02019	102.544	0.112769	7524.9	0.419901	1106.51
2013	Henan Province	142.08	105.06	155.23	240.42	8.09406	102.879	0.117387	8475.3	0.435997	1171.52
2014	Henan Province	166.65	157.52	132.24	259.31	8.16201	101.9	0.115434	9966.1	0.450503	1201.38
2015	Henan Province	205.34	181.5	151.05	382.73	8.09884	101.301	0.123917	10852.9	0.470199	1271
2016	Henan Province	223.12	200.65	199.22	340.8	8.02	101.918	0.117522	11696.7	0.487799	1343.76
2017	Henan Province	266.92	241.45	279.56	328.09	8.16562	101.365	0.116931	12719.2	0.505596	1493.11
2018	Henan Province	295.76	278.46	275.74	389.27	8.28569	102.252	0.109743	13830.7	0.522405	1664.67
2019	Henan Province	322.12	309.34	301.85	401.16	8.30217	103.007	0.105946	15163.7	0.540097	1810.71
2020	Henan Province	340.81	331.16	321.21	408.32	8.16639	102.8	0.121555	16107.9	0.554289	1882.56
2011	Hubei Province	39.82	35.17	53.56	30.18	7.98964	105.759	0.108779	6897.9	0.517795	488.16
2012	Hubei Province	101.42	82.06	125.84	121	8.07385	102.905	0.0893153	7851.7	0.532295	732.37
2013	Hubei Province	164.76	123.74	197.04	241.51	8.08289	102.82	0.0887812	8867	0.545102	690.63
2014	Hubei Province	190.14	176.61	175.7	261.07	7.96407	102	0.0936133	10849.1	0.557307	773.35
2015	Hubei Province	226.75	199.53	189.08	385.07	8.0433	101.515	0.0935011	11843.9	0.571795	913.05
2016	Hubei Province	239.86	215.55	233.41	331.83	8.00868	102.174	0.0784433	12725	0.585692	1047.37
2017	Hubei Province	285.28	253.63	317.58	331.1	7.94025	101.546	0.0840229	13812.1	0.598797	1101.35
2018	Hubei Province	319.48	292.56	322.44	402.99	8.18799	101.95	0.0831177	14977.8	0.610005	1065.64
2019	Hubei Province	344.4	320.79	348.53	414.89	8.0974	103.094	0.0867997	16390.9	0.618306	1147.1
2020	Hubei Province	358.64	336.54	369.58	411.73	8.36252	102.7	0.0985656	16305.9	0.632224	1192.02
2011	Hunan Province	32.68	15.33	60.73	39.02	8.09589	105.528	0.0646864	6567.1	0.449704	540.83
2012	Hunan Province	93.71	63.39	132.38	123.56	8.03087	102.012	0.0653321	7440.2	0.4622	807.58
2013	Hunan Province	147.71	103.46	175	244.25	8.29613	102.545	0.0662196	8372.1	0.476303	809.45
2014	Hunan Province	167.27	150.42	153.46	247.99	8.34389	101.9	0.0731774	10060.2	0.489805	833.27
2015	Hunan Province	206.38	170.07	174.47	384.24	8.34108	101.38	0.0639496	10992.5	0.507906	928.54
2016	Hunan Province	217.69	186.13	219.8	318.07	8.40634	101.878	0.0564984	11930.4	0.527004	1032.37
2017	Hunan Province	261.12	223.47	297.7	318.96	8.49745	101.426	0.0719194	12935.8	0.546193	1115.33
2018	Hunan Province	286.81	258.07	286.55	382.19	8.37527	101.961	0.0846521	14092.5	0.560904	1186.72
2019	Hunan Province	310.85	282.28	311.81	403.46	8.44543	102.916	0.10868	15394.8	0.574503	1270.02
2020	Hunan Province	332.03	302.28	347.44	402.3	8.36092	102.3	0.116436	16584.6	0.587648	1325.25
2011	Inner Mongolia	28.89	24.65	30.27	40.35	7.96609	105.581	0.0814742	6641.6	0.570445	390.69
2012	Inner Mongolia	91.68	75.03	95.44	139.78	8.17338	103.102	0.067881	7611.3	0.584172	439.97
2013	Inner Mongolia	146.59	116.37	138.84	260.45	8.08202	103.227	0.0652054	8595.7	0.598289	456.87
2014	Inner Mongolia	172.56	165.46	114.88	300.84	7.85485	101.6	0.0735441	9976.3	0.609718	477.77
2015	Inner Mongolia	214.55	185.34	136.04	453.66	8.00263	101.128	0.0612362	10775.9	0.620984	536.53
2016	Inner Mongolia	229.93	202	184.89	404	8.07822	101.197	0.0560714	11609	0.634072	554.97
2017	Inner Mongolia	258.5	238.92	249.2	340.1	8.02102	101.705	0.0628748	12584.3	0.646116	561.85
2018	Inner Mongolia	271.57	269.49	232.31	349.76	8.07664	101.823	0.0643271	13802.6	0.655161	576.33
2019	Inner Mongolia	293.89	291.45	260.31	362.98	8.13503	102.386	0.0638828	15282.8	0.664679	609.97
2020	Inner Mongolia	309.39	310.4	275.66	367.4	8.42762	101.9	0.0598778	16566.9	0.674838	642.17
2011	Jiangsu Province	62.08	66.7	79.22	15.71	8.08349	105.33	0.713575	10805	0.620105	1093.22
2012	Jiangsu Province	122.03	106.69	156.55	109.94	8.11702	102.566	0.644112	12202	0.630086	1350.61
2013	Jiangsu Province	180.98	144.68	223.09	224.3	8.32454	102.347	0.57477	13597.8	0.643933	1434.99
2014	Jiangsu Province	204.16	193.18	201.09	246.02	8.1838	102.2	0.533976	14958.4	0.65701	1504.86
2015	Jiangsu Province	244.01	215.94	218.62	382.84	8.29657	101.661	0.476868	16256.7	0.674913	1746.22
2016	Jiangsu Province	253.75	233.22	253.08	322.8	8.31601	102.266	0.437345	17605.6	0.689345	1842.94
2017	Jiangsu Province	297.69	272.32	328.93	324.69	8.32697	101.742	0.464519	19158	0.70184	1979.57
2018	Jiangsu Province	334.02	311.95	333.09	408.62	8.37406	102.31	0.471355	20845.1	0.711911	2055.56
2019	Jiangsu Province	361.93	341.5	365.5	422.92	8.5992	103.125	0.440184	22675.4	0.724714	2213.84
2020	Jiangsu Province	381.61	362.11	395.01	421.7	8.55562	102.5	0.431621	24198.5	0.73442	2406.53
2011	Jiangxi Province	29.74	13.97	54.82	36.21	8.03735	105.249	0.17545	6891.6	0.457488	474.43
2012	Jiangxi Province	91.93	59.82	132.68	123.92	8.06037	102.749	0.164686	7829.4	0.473944	622.06
2013	Jiangxi Province	146.13	99.81	183.73	230.78	8.3015	102.531	0.159144	8781.5	0.490349	664.53
2014	Jiangxi Province	175.69	148.73	167.19	280.18	8.11708	102.3	0.167533	10116.6	0.505469	711.72
2015	Jiangxi Province	208.35	170.86	182.48	379.14	8.00948	101.507	0.15737	11139.1	0.522943	793.27
2016	Jiangxi Province	223.76	188.79	222.74	341.08	7.95681	101.963	0.14459	12137.7	0.539858	848.88
2017	Jiangxi Province	267.17	228.52	305.92	324.38	8.07688	101.988	0.148123	13241.8	0.557061	940.57
2018	Jiangxi Province	296.23	266.46	296.52	394	8.12492	102.108	0.140372	14459.9	0.573454	1054.41
2019	Jiangxi Province	319.13	294.32	319.18	400.97	8.18325	102.85	0.142319	15796.3	0.5907	1148.5
2020	Jiangxi Province	340.61	316.14	353.23	398.52	8.17272	102.6	0.155234	16980.8	0.604372	1223.59
2011	Jilin Province	24.51	23.75	24.04	27.86	7.93907	105.246	0.184219	7510	0.534055	319.82
2012	Jilin Province	87.23	69.43	93.83	133.99	8.07423	102.489	0.178674	8598.2	0.545293	451.05
2013	Jilin Province	138.36	106.85	147.95	224.97	7.9937	102.899	0.169689	9621.2	0.557421	422.09
2014	Jilin Province	165.62	154.91	136.01	254.75	7.92631	102	0.162596	10780.1	0.568092	407.1
2015	Jilin Province	208.2	175.49	154.68	413.47	8.00358	101.652	0.117365	11326.2	0.576311	477.57
2016	Jilin Province	217.07	191.94	204.14	323.59	8.05955	101.631	0.11755	12122.9	0.587495	499.7
2017	Jilin Province	254.76	227.45	273.62	310.72	7.91017	101.566	0.11463	112950	0.59711	508.09
2018	Jilin Province	276.08	256.55	255.23	378.46	7.98836	102.109	0.121596	13748.2	0.608575	513.82
2019	Jilin Province	292.77	275.75	275.93	379.62	8.13464	102.99	0.111207	14936	0.616176	500.53
2020	Jilin Province	308.26	290.78	297.63	385.29	8.42572	102.3	0.103593	16067	0.626459	526.69
2011	Liaoning	43.29	44.96	44.64	35.33	7.96469	105.165	0.37926	8296.5	0.641082	544.09
2012	Liaoning	103.53	89.01	120.36	120.91	7.91215	102.842	0.368134	9383.7	0.658606	728.79
2013	Liaoning	160.07	126.67	181.54	231.33	8.12602	102.427	0.369095	10522.7	0.668316	669.48
2014	Liaoning	187.61	175.49	162.89	272.53	8.10795	101.7	0.349686	11191.5	0.675585	604.49
2015	Liaoning	226.4	194.17	178.41	420.06	8.15957	101.38	0.29569	12056.9	0.680406	610.24
2016	Liaoning	231.41	207.74	220.06	330.21	8.14672	101.57	0.281936	12880.7	0.68165	633.96
2017	Liaoning	267.18	239.87	291.27	313.57	8.27516	101.357	0.309983	13746.8	0.683813	648.06
2018	Liaoning	290.95	271.81	279.48	375.01	8.42419	102.49	0.322562	14656.3	0.691843	653.88
2019	Liaoning	311.01	292.44	302.52	387.77	8.31117	102.364	0.292312	16108.3	0.692986	702.38
2020	Liaoning	326.29	307.11	328.12	386.33	8.33802	102.4	0.259426	17450.3	0.72203	741.15
2011	Ningxia	31.31	32.27	23.16	42.96	7.64072	106.338	0.0764219	5410	0.491667	103.02
2012	Ningxia	87.13	76.78	90.34	115.46	7.51358	102.035	0.0656639	6180.3	0.497724	106.45
2013	Ningxia	136.74	115.08	129.02	222.32	7.58003	103.408	0.0856114	6931	0.510961	112.95
2014	Ningxia	165.26	167.18	114.28	251.55	7.56309	101.9	0.134959	8410	0.523009	122.68
2015	Ningxia	214.7	190.35	134.87	440.18	7.60757	101.15	0.0902907	9118.7	0.539327	142.51
2016	Ningxia	212.36	205.92	179.62	293.12	7.75744	101.458	0.0776731	9851.6	0.546619	152.57
2017	Ningxia	255.59	242.42	252.21	305.24	7.64078	101.592	0.106321	10737.9	0.560709	170.65
2018	Ningxia	272.92	274.25	225.27	355.14	7.60876	102.331	0.0711953	11707.6	0.570704	170.47
2019	Ningxia	292.31	299.04	241.55	362.35	7.78779	102.061	0.0642209	12858.4	0.579916	179.33
2020	Ningxia	310.02	320.45	262.72	361.52	8.18893	101.5	0.0313163	13889.4	0.64905	208.42
2011	Qinghai Province	18.33	1.96	6.76	93.42	6.68779	106.138	0.0435402	4608.5	0.462324	130.11
2012	Qinghai Province	61.47	47.12	51.85	126.3	6.65029	103.06	0.0478026	5364.4	0.476182	171.81
2013	Qinghai Province	118.01	88.18	113.42	224.82	6.82752	103.948	0.0507057	6196.4	0.490893	121.51
2014	Qinghai Province	145.93	139.24	108.4	236.23	6.87243	102.8	0.0571117	7282.7	0.504167	156.31
2015	Qinghai Province	195.15	159.59	136.5	419.14	6.59977	102.619	0.0599132	7933.4	0.512998	163.19
2016	Qinghai Province	200.38	177.73	182.26	308.11	6.9665	101.821	0.0449804	8664.4	0.52646	171.36
2017	Qinghai Province	240.2	215.67	251.09	301.42	7.15767	101.498	0.0179607	9462.3	0.541809	187.51
2018	Qinghai Province	263.12	251.69	235.31	351.43	7.20445	102.54	0.0175109	10393.3	0.559796	199.1
2019	Qinghai Province	282.65	272.9	252.75	369.19	7.0725	102.45	0.0127789	11499.4	0.572034	221.37
2020	Qinghai Province	298.23	292.06	264.67	379.58	7.57984	102.6	0.00757242	12342.5	0.600371	218.14
2011	Shaanxi	40.96	37.81	29.74	71.74	8.21162	105.703	0.0777029	5027.9	0.473572	529.46
2012	Shaanxi	98.24	83.62	98.61	145.88	8.18505	102.788	0.0660558	5762.5	0.497227	703.34
2013	Shaanxi	148.37	123.6	145.94	234.55	8.38508	103.046	0.0783743	6502.6	0.515773	710.11
2014	Shaanxi	178.73	173.25	139	269	8.35514	101.6	0.0965922	7932.2	0.53018	693.83
2015	Shaanxi	216.12	194.92	157.95	391.85	8.3501	100.962	0.106128	8688.9	0.547322	758.07
2016	Shaanxi	229.37	211.17	202.87	337.6	8.31889	101.255	0.104442	9396.4	0.564017	777.53
2017	Shaanxi	266.85	246.48	276	317.47	8.11671	101.637	0.126408	10264.5	0.580686	828.25
2018	Shaanxi	295.95	281.05	277.15	379.31	8.48477	102.1	0.147332	11212.8	0.59654	871.44
2019	Shaanxi	322.89	308.21	309.14	396.36	8.69431	102.879	0.13649	12325.7	0.623549	951.23
2020	Shaanxi	342.04	329.53	331.73	402.11	8.58206	102.5	0.143606	13316.5	0.626599	998.58
2011	Shandong Province	38.55	33.67	47.16	39.01	7.86118	105.02	0.390002	8342.1	0.508019	1047.9
2012	Shandong Province	100.35	80.15	127.53	117.68	7.97875	102.103	0.360823	9446.5	0.523053	1311.8
2013	Shandong Province	159.3	122.01	189.07	228.32	7.98278	102.23	0.348655	10619.9	0.536805	1399.67
2014	Shandong Province	181.88	169.89	161.19	259.08	8.13605	101.9	0.335032	11882.3	0.549062	1461.05
2015	Shandong Province	220.66	192.11	178.15	392.16	7.9626	101.226	0.27105	12930.4	0.569015	1690.62
2016	Shandong Province	232.57	209.8	217.81	334.58	8.06653	102.079	0.264908	13954.1	0.588659	1825.99
2017	Shandong Province	272.06	247.19	290.92	319.92	8.01105	101.518	0.283469	15117.5	0.604156	1890
2018	Shandong Province	301.13	281.99	287.85	388.48	7.98293	102.454	0.290314	16297	0.609993	2006.5
2019	Shandong Province	327.36	309.97	318.54	400.84	8.05527	103.21	0.290446	17775.5	0.612903	2156.14
2020	Shandong Province	347.81	331.66	343.49	409	8.23168	102.8	0.300365	18753.2	0.630508	2283.84
2011	Shanghai	80.19	98.85	86.24	7.58	8.46786	105.177	1.41234	16053.8	0.889771	549.24
2012	Shanghai	150.77	149.35	174.72	111.94	8.905	102.834	1.29354	17803.7	0.886078	648.95
2013	Shanghai	222.14	187.31	280.93	230.3	7.70665	102.298	1.17775	19595	0.883987	679.54
2014	Shanghai	239.53	237.02	242.78	241.88	8.41557	102.7	1.13377	21191.6	0.880989	695.63
2015	Shanghai	278.11	258.98	259.81	374.54	8.52998	102.419	1.04067	23205.2	0.860781	767.32
2016	Shanghai	282.22	274.25	281.48	309.94	8.85252	103.231	0.964037	25520.4	0.862262	840.97
2017	Shanghai	336.65	305.89	396.05	330.31	8.66295	101.678	0.976517	27825	0.859935	874.1
2018	Shanghai	377.73	346.33	400.4	440.26	8.77064	101.588	0.947594	30374.7	0.86303	917.99
2019	Shanghai	410.28	378.25	439.91	462.23	8.8264	102.453	0.896925	33195.2	0.864168	995.7
2020	Shanghai	431.93	395.2	488.68	450.08	9.31826	101.7	0.896835	34911.3	0.892573	1000.59
2011	Shanxi Province	33.41	28.94	21.61	69.57	8.26068	105.213	0.0874049	5601.4	0.498007	421.79
2012	Shanxi Province	92.98	75.2	86.48	163.5	8.39221	102.498	0.0812794	6356.6	0.513275	558.03
2013	Shanxi Province	144.22	115.4	139.08	248.75	8.40684	103.061	0.0815841	7153.5	0.528854	542.44
2014	Shanxi Province	167.66	163.16	124.78	260.43	8.41931	101.7	0.0824451	8809.4	0.543141	507.28
2015	Shanxi Province	206.3	186.14	141.52	390.57	8.61657	100.598	0.0772542	9453.9	0.558681	602.85
2016	Shanxi Province	224.81	205.51	189.38	352.96	8.69011	101.073	0.0926389	10082.5	0.572823	606.97
2017	Shanxi Province	259.95	243.02	254.98	324.92	8.83696	101.112	0.0801161	10787.5	0.58604	620.67
2018	Shanxi Province	283.65	277.03	249.73	367.19	8.72868	101.793	0.0860959	11750	0.598629	668.03
2019	Shanxi Province	308.73	305.61	277.89	375.07	8.80273	102.721	0.085335	12902.4	0.612925	696.28
2020	Shanxi Province	325.73	327.29	291.37	383.04	8.84319	102.9	0.0854584	13878	0.625372	733.36
2011	Sichuan Province	40.16	29.02	58.56	43.5	7.57935	105.34	0.146427	6128.6	0.417572	684.66
2012	Sichuan Province	100.13	74.36	126.5	137.31	7.51581	102.535	0.156065	7001.4	0.43483	993.2
2013	Sichuan Province	153.04	114.03	176.71	238.82	7.27428	102.808	0.150812	7895.3	0.448884	1036.41
2014	Sichuan Province	173.82	162.58	159.82	236.39	7.3326	101.6	0.149264	9347.7	0.463067	1056.91
2015	Sichuan Province	215.48	182.08	176.54	396.51	7.49681	101.461	0.105076	10247.4	0.477306	1252.33
2016	Sichuan Province	225.41	197	216.54	335.38	7.46403	101.899	0.0988298	11203.1	0.492752	1301.85
2017	Sichuan Province	267.8	231.87	301.54	325.14	7.60534	101.412	0.121313	12226.9	0.508698	1389.2
2018	Sichuan Province	294.3	266.15	295.83	384.51	7.50047	101.736	0.138698	13331.4	0.524156	1461.78
2019	Sichuan Province	317.11	291.22	319.53	398.23	7.59579	103.199	0.146411	14670.1	0.539444	1578.88
2020	Sichuan Province	334.82	310.76	344.86	396.05	7.93549	103.2	0.165774	15929.1	0.567049	1686.16
2011	Tianjin	60.58	69.37	53.33	44.72	8.23928	104.852	0.823034	12321.2	0.813125	302.32
2012	Tianjin	122.96	110.61	135.77	140.44	8.26833	102.726	0.807189	14025.5	0.836284	378.75
2013	Tianjin	175.26	146.54	197.52	229.67	8.45588	103.08	0.800206	15841	0.856312	461.36
2014	Tianjin	200.16	193.86	180.28	257.11	8.54876	101.9	0.772922	17014.2	0.873338	517.01
2015	Tianjin	237.53	211.89	195.46	398.62	8.50794	101.66	0.654257	18481.6	0.888395	507.44
2016	Tianjin	245.84	225.41	231.61	339.15	8.56428	102.088	0.59411	20075.6	0.897782	502.49
2017	Tianjin	284.03	257.9	310.13	322.91	8.6816	102.112	0.612346	21753.7	0.915674	434.59
2018	Tianjin	316.88	295.35	317.94	386.1	8.8592	101.951	0.606911	23065.2	0.937672	448.19
2019	Tianjin	344.11	323.86	349.01	402.11	8.96783	102.676	0.523422	24804.1	0.843105	467.63
2020	Tianjin	361.46	340.29	373.91	408.74	8.69395	102	0.518799	25690.6	0.846842	442.91
2011	Tibet	16.22	3.37	30.16	33.33	5.79724	104.994	0.143469	4904.3	0.227832	77.81
2012	Tibet	68.53	32.86	71.07	181.65	5.5973	103.507	0.304366	5719.4	0.228254	94.48
2013	Tibet	115.1	74.09	112.84	254.65	5.35776	103.551	0.248222	6578.2	0.239748	107.18
2014	Tibet	143.91	126.67	108.76	264.7	5.27373	102.9	0.147399	7359.2	0.262154	142.08
2015	Tibet	186.38	139.87	157.75	391.97	5.69883	101.996	0.054571	8243.7	0.289091	167.27
2016	Tibet	204.73	167.21	202.53	332.66	5.77992	102.543	0.0442776	9093.8	0.315882	169.64
2017	Tibet	245.57	209.29	273.79	314.1	5.83034	101.64	0.043216	10330.2	0.334097	227.2
2018	Tibet	274.33	249.82	267.16	368.33	6.0948	101.714	0.0309067	11449.8	0.337853	232.15
2019	Tibet	293.79	271.14	293.21	369.65	6.16777	102.345	0.0285584	12951	0.344875	263.26
2020	Tibet	310.53	290.18	319.38	361.67	7.6131	102.2	0.0112378	14598.4	0.3564	273.89
2011	Xinjiang	20.34	12.92	23.6	38.92	7.77876	105.949	0.225639	5442.2	0.432225	399.8
2012	Xinjiang	82.45	60.88	85.14	148.76	7.83276	103.826	0.214369	6393.7	0.435863	473.86
2013	Xinjiang	143.4	101.44	146.39	276.48	8.09692	103.946	0.203385	7296.5	0.440656	532.67
2014	Xinjiang	163.67	151.28	134.87	256.91	8.15428	102.1	0.18348	8723.8	0.455441	567.2
2015	Xinjiang	205.49	172.01	148.6	419.4	8.1032	100.567	0.131632	9425.1	0.467296	647.93
2016	Xinjiang	208.72	190.32	190.11	303.31	7.96938	101.368	0.121646	10183.2	0.477512	664.52
2017	Xinjiang	248.69	228.82	249.1	313.56	8.09237	102.187	0.124441	11045.3	0.486774	722.59
2018	Xinjiang	271.84	267.35	232.94	357.37	8.1526	102.029	0.10332	11974.5	0.502381	812.88
2019	Xinjiang	294.34	293.48	256.31	366.3	8.2785	101.944	0.120279	13121.7	0.51145	863.07
2020	Xinjiang	308.35	310.22	273.85	364.88	8.05275	101.5	0.106917	14056.1	0.564138	908.11
2011	Yunnan Province	24.91	7.47	48.39	39.81	6.98472	104.855	0.108711	4722	0.365693	483
2012	Yunnan Province	84.43	52.78	111.96	138.91	7.0148	102.734	0.119532	5416.5	0.38469	674.82
2013	Yunnan Province	137.9	95.59	153.55	249.15	7.18886	103.116	0.122187	6141.3	0.399892	685.97
2014	Yunnan Province	164.05	147.22	144.3	255.54	7.15789	102.4	0.129524	7456.1	0.4121	674.94
2015	Yunnan Province	203.76	167.96	158.79	403.67	7.24966	101.887	0.101966	8242.1	0.429294	767.46
2016	Yunnan Province	217.34	185.37	203.17	348.65	7.25169	101.511	0.0807609	9019.8	0.446397	871.14
2017	Yunnan Province	256.27	223.54	282.85	316.08	7.44627	100.95	0.0856525	9862.2	0.462902	998.33
2018	Yunnan Province	285.79	262.29	278.84	376.06	7.53618	101.575	0.0946246	10767.9	0.474399	1077.43
2019	Yunnan Province	303.46	284.43	291.12	388.74	7.53279	102.534	0.100082	11902.4	0.486699	1069.85
2020	Yunnan Province	318.48	302.46	309.45	387.78	7.66085	103.6	0.109549	12841.9	0.500381	1162.02
2011	Zhejiang Province	77.39	85.53	93.52	21.22	7.62605	105.383	0.627287	13070.7	0.611023	751.42
2012	Zhejiang Province	146.35	128.5	200.42	107.07	7.93109	102.184	0.573559	14551.9	0.608883	877.86
2013	Zhejiang Province	205.77	167.96	265.48	222.12	8.01485	102.298	0.557018	16106	0.608351	950.07
2014	Zhejiang Province	224.45	217.48	233.67	230.71	7.90454	102.1	0.544915	19373.3	0.606621	1030.99
2015	Zhejiang Province	264.85	239.33	251.29	373.77	8.00657	101.411	0.496443	21125	0.608972	1264.93
2016	Zhejiang Province	268.1	254.44	270.62	308.66	7.98619	101.915	0.47311	22866.1	0.616815	1300.03
2017	Zhejiang Province	318.05	290.06	366.4	322.66	8.19404	102.119	0.486909	24955.8	0.623468	1430.15
2018	Zhejiang Province	357.45	330.17	372.01	421.07	8.26599	102.274	0.493269	27302.4	0.630161	1572.47
2019	Zhejiang Province	387.49	362.4	404.65	439.16	8.29468	102.884	0.493929	29875.8	0.642353	1764.69
2020	Zhejiang Province	406.88	382.07	439.25	429.98	8.47699	102.3	0.520875	31930.5	0.720406	1881.09
